# Supplementary material for: DOT1L inhibition is lethal for multiple myeloma due to perturbation of the endoplasmic reticulum stress pathway
Source: Oncotarget. 2020 Mar 17;11(11):956–68. doi: 10.18632/oncotarget.27493 (PMC7082114; doi:10.18632/oncotarget.27493)
Supplement: Supplementary file 2 [file oncotarget-11-956-s002.xlsx]

## Sheet: annotation
Supplementary Table 3: Gene expression differences between sensitive and insensitive MM cell lines at baseline.
sensitive	MM1-S, OPM-2, KMS21-BM, RPMI8226, NCI-H929, KMS-20
insensitive	AMO-1, KMM-1, KMS-11, U266B1, KMS-27, L-363
Worksheets:
3 lower in S	Transcripts mapping to 271 gene whose expression is on average lower in sensitive than in insensitive cell lines, -log10(adjusted P-value) ≥ 10, log2FC ≤ -2
3 higher in S	Transcripts mapping to 1089 gene whose expression is on average lower in sensitive than in insensitive cell lines, -log10(adjusted P-value) ≥ 10, log2FC ≥ 2
3 pathways lower	Pathway analysis for 271 genes with lower expression in sensitive lines (Potting et al., Proc Natl Acad Sci U S A 115(2) (2018) E180-E189.)
3 pathways higher	Pathway analysis for 1089 genes with higher expression in sensitive lines

## Sheet: 3 lower in S
RnaSeqId	Gene symbol	log2FC	-LOG10(adjusted P-value)	description
ENSG00000111644	ACRBP	-2.4586	21.2013	acrosin binding protein
ENSG00000111058	ACSS3	-3.3646	20.8991	acyl-CoA synthetase short-chain family member 3
ENSG00000107796	ACTA2	-3.7442	38.6778	actin, alpha 2, smooth muscle, aorta
ENSG00000151388	ADAMTS12	-2.761	14.8226	ADAM metallopeptidase with thrombospondin type 1 motif, 12
ENST00000600198	AFF2	-2.0769	16.6115	AF4/FMR2 family, member 2
ENST00000595230	AFF2	-2.1026	16.7549	AF4/FMR2 family, member 2
ENSG00000155966	AFF2	-2.0143	16.8927	AF4/FMR2 family, member 2
ENST00000594323	AFF2	-2.1581	17.6402	AF4/FMR2 family, member 2
ENSG00000165923	AGBL2	-2.0493	14.9359	ATP/GTP binding protein-like 2
ENSG00000129474	AJUBA	-2.6	34.0687	ajuba LIM protein
ENSG00000117020	AKT3	-2.3589	46.2666	v-akt murine thymoma viral oncogene homolog 3
ENSG00000198796	ALPK2	-5.155	38.5182	alpha-kinase 2
ENSG00000165566	AMER2	-3.7403	15.8193	APC membrane recruitment protein 2
ENSG00000174945	AMZ1	-3.6704	28.7196	archaelysin family metallopeptidase 1
ENSG00000197043	ANXA6	-2.1091	39.5238	annexin A6
ENSG00000131480	AOC2	-2.359	35.719	amine oxidase, copper containing 2 (retina-specific)
ENSG00000131471	AOC3	-2.0225	30.2195	amine oxidase, copper containing 3
ENSG00000138613	APH1B	-2.2617	38.2027	APH1B gamma secretase subunit
ENSG00000031081	ARHGAP31	-2.9208	25.6843	Rho GTPase activating protein 31
ENSG00000147799	ARHGAP39	-2.1151	17.2887	Rho GTPase activating protein 39
ENSG00000240771	ARHGEF25	-3.69	42.2431	Rho guanine nucleotide exchange factor (GEF) 25
ENSG00000004848	ARX	-2.6815	18.0668	aristaless related homeobox
ENSG00000213199	ASIC3	-2.8643	31.1885	acid-sensing (proton-gated) ion channel 3
ENSG00000135454	B4GALNT1	-2.729	42.7723	beta-1,4-N-acetyl-galactosaminyl transferase 1
ENSG00000114200	BCHE	-3.8745	20.4297	butyrylcholinesterase
ENSG00000023445	BIRC3	-4.1129	51.1625	baculoviral IAP repeat containing 3
ENSG00000107779	BMPR1A	-2.1767	32.4883	bone morphogenetic protein receptor, type IA
ENSG00000178965	C1orf173	-3.0849	19.9009	chromosome 1 open reading frame 173
ENST00000581218	C1orf51	-2.3081	15.7793	chromosome 1 open reading frame 51
ENST00000578404	C1orf51	-3.525	20.0981	chromosome 1 open reading frame 51
ENST00000584286	C1orf51	-3.2702	27.5624	chromosome 1 open reading frame 51
ENST00000577190	C1orf51	-3.4119	28.2267	chromosome 1 open reading frame 51
ENST00000577320	C1orf51	-3.5874	28.2268	chromosome 1 open reading frame 51
ENST00000585131	C1orf51	-3.6413	28.5212	chromosome 1 open reading frame 51
ENST00000578717	C1orf51	-3.7293	28.5481	chromosome 1 open reading frame 51
ENSG00000159208	C1orf51	-3.0646	30.1226	chromosome 1 open reading frame 51
ENSG00000104267	CA2	-2.5849	20.3201	carbonic anhydrase II
ENSG00000004948	CALCR	-2.1046	15.2024	calcitonin receptor
ENSG00000152495	CAMK4	-2.7869	35.9852	calcium/calmodulin-dependent protein kinase IV
ENSG00000087589	CASS4	-2.5234	13.2686	Cas scaffolding protein family member 4
ENSG00000197599	CCDC154	-2.364	14.2978	coiled-coil domain containing 154
ENSG00000160050	CCDC28B	-2.974	32.1835	coiled-coil domain containing 28B
ENSG00000055813	CCDC85A	-3.0298	17.0015	coiled-coil domain containing 85A
ENSG00000126353	CCR7	-2.8752	17.853	chemokine (C-C motif) receptor 7
ENSG00000019582	CD74	-3.4703	35.909	CD74 molecule, major histocompatibility complex, class II invariant chain
ENSG00000121594	CD80	-2.7462	19.6643	CD80 molecule
ENSG00000112149	CD83	-2.5255	23.315	CD83 molecule
ENSG00000144354	CDCA7	-2.7256	21.1789	cell division cycle associated 7
ENSG00000039068	CDH1	-3.5414	36.4567	cadherin 1, type 1, E-cadherin (epithelial)
ENSG00000147883	CDKN2B	-2.9966	43.3252	cyclin-dependent kinase inhibitor 2B (p15, inhibits CDK4)
ENSG00000123080	CDKN2C	-7.333	35.9163	cyclin-dependent kinase inhibitor 2C (p18, inhibits CDK4)
ENSG00000099954	CECR2	-3.0343	18.2278	cat eye syndrome chromosome region, candidate 2
ENSG00000104818	CGB2	-2.3159	15.0267	chorionic gonadotropin, beta polypeptide 2
ENSG00000160161	CILP2	-2.2008	14.0344	cartilage intermediate layer protein 2
ENSG00000236279	CLEC2L	-2.2311	17.1137	C-type lectin domain family 2, member L
ENST00000595251	CLIC2	-2.2474	28.7064	chloride intracellular channel 2
ENST00000594482	CLIC2	-2.1137	30.2262	chloride intracellular channel 2
ENST00000596972	CLIC2	-2.205	31.7315	chloride intracellular channel 2
ENSG00000155962	CLIC2	-2.2046	32.1829	chloride intracellular channel 2
ENST00000603372	CLTCL1	-2.1058	24.3193
ENST00000599495	CLTCL1	-2.1964	27.9596
ENSG00000070371	CLTCL1	-2.0354	28.4472	clathrin, heavy chain-like 1
ENST00000596325	CLTCL1	-2.175	28.4568
ENSG00000117519	CNN3	-2.6159	20.5405	calponin 3, acidic
ENSG00000100473	COCH	-2.0125	22.6384	cochlin
ENSG00000188153	COL4A5	-2.1442	15.8232	collagen, type IV, alpha 5
ENSG00000114270	COL7A1	-2.2434	18.4908	collagen, type VII, alpha 1
ENSG00000005243	COPZ2	-2.6336	30.8327	coatomer protein complex, subunit zeta 2
ENSG00000106789	CORO2A	-2.2305	24.4244	coronin, actin binding protein, 2A
ENSG00000169169	CPT1C	-2.5683	27.1059	carnitine palmitoyltransferase 1C
ENSG00000175183	CSRP2	-2.3707	18.3839	cysteine and glycine-rich protein 2
ENSG00000101160	CTSZ	-3.6079	38.852	cathepsin Z
ENSG00000143079	CTTNBP2NL	-3.2564	30.6516	CTTNBP2 N-terminal like
ENSG00000147231	CXorf57	-4.031	38.6042	chromosome X open reading frame 57
ENST00000599215	CXorf61	-2.7801	15.2042	chromosome X open reading frame 61
ENSG00000204019	CXorf61	-2.9288	18.9273	chromosome X open reading frame 61
ENSG00000187323	DCC	-2.3586	15.6291	deleted in colorectal carcinoma
ENSG00000100612	DHRS7	-2.66	32.5308	dehydrogenase/reductase (SDR family) member 7
ENSG00000115423	DNAH6	-2.3505	22.8462	dynein, axonemal, heavy chain 6
ENSG00000107554	DNMBP	-2.901	31.9446	dynamin binding protein
ENSG00000147251	DOCK11	-2.1523	32.7085	dedicator of cytokinesis 11
ENSG00000125170	DOK4	-2.3616	32.9111	docking protein 4
ENST00000548145	DQ-A1	-4.8263	36.7585	MHC class II antigen
ENST00000552745	DQ-A1	-4.9562	38.9814	MHC class II antigen
ENSG00000178498	DTX3	-2.7804	36.4763	deltex homolog 3 (Drosophila)
ENSG00000133878	DUSP26	-3.7127	34.2671	dual specificity phosphatase 26 (putative)
ENSG00000136160	EDNRB	-4.1366	14.003	endothelin receptor type B
ENSG00000174837	EMR1	-2.0714	27.6688	egf-like module containing, mucin-like, hormone receptor-like 1
ENSG00000065361	ERBB3	-2.1754	17.2959	v-erb-b2 avian erythroblastic leukemia viral oncogene homolog 3
ENSG00000178568	ERBB4	-2.679	16.4471	v-erb-b2 avian erythroblastic leukemia viral oncogene homolog 4
ENSG00000104413	ESRP1	-2.2662	26.8683	epithelial splicing regulatory protein 1
ENSG00000185104	FAF1	-5.9225	38.464	Fas (TNFRSF6) associated factor 1
ENST00000606597	FAM109B	-2.0802	13.8077	family with sequence similarity 109, member B
ENST00000607126	FAM109B	-2.0802	13.8077	family with sequence similarity 109, member B
ENSG00000177096	FAM109B	-2.2032	14.7885	family with sequence similarity 109, member B
ENSG00000178026	FAM211B	-2.4453	17.9071	family with sequence similarity 211, member B
ENSG00000177138	FAM9B	-2.5349	15.5572	family with sequence similarity 9, member B
ENSG00000026103	FAS	-2.4391	46.8484	Fas cell surface death receptor
ENSG00000269190	FBXO17	-2.6274	16.716	F-box protein 17
ENSG00000104870	FCGRT	-3.1757	21.6354	Fc fragment of IgG, receptor, transporter, alpha
ENSG00000128610	FEZF1	-2.4012	15.3125	FEZ family zinc finger 1
ENSG00000138685	FGF2	-2.6449	42.2942	fibroblast growth factor 2 (basic)
ENSG00000183386	FHL3	-3.1342	27.0543	four and a half LIM domains 3
ENSG00000125848	FLRT3	-2.0505	11.5501	fibronectin leucine rich transmembrane protein 3
ENSG00000122176	FMOD	-2.4281	11.7137	fibromodulin
ENSG00000176165	FOXG1	-4.7153	35.7225	forkhead box G1
ENSG00000189299	FOXR2	-2.1158	13.442	forkhead box R2
ENSG00000139926	FRMD6	-2.3602	33.6306	FERM domain containing 6
ENSG00000128242	GAL3ST1	-2.1988	12.1067	galactose-3-O-sulfotransferase 1
ENSG00000107485	GATA3	-2.3706	18.6743	GATA binding protein 3
ENSG00000137880	GCHFR	-2.3945	32.9405	GTP cyclohydrolase I feedback regulator
ENSG00000130513	GDF15	-4.1285	29.2601	growth differentiation factor 15
ENSG00000010310	GIPR	-2.193	18.4369	gastric inhibitory polypeptide receptor
ENSG00000121743	GJA3	-2.4111	16.9348	gap junction protein, alpha 3, 46kDa
ENSG00000186417	GLDN	-2.5896	13.5627	gliomedin
ENSG00000111087	GLI1	-2.1498	23.6925	GLI family zinc finger 1
ENSG00000183098	GPC6	-2.7289	22.0444	glypican 6
ENSG00000211445	GPX3	-2.2164	16.0496	glutathione peroxidase 3 (plasma)
ENSG00000106070	GRB10	-2.8713	22.5013	growth factor receptor-bound protein 10
ENSG00000155511	GRIA1	-2.4614	12.6201	glutamate receptor, ionotropic, AMPA 1
ENSG00000184674	GSTT1	-2.5311	15.824	glutathione S-transferase theta 1
ENSG00000144366	GULP1	-4.9456	30.7844	GULP, engulfment adaptor PTB domain containing 1
ENSG00000188175	HEPACAM2	-3.2095	22.3738	HEPACAM family member 2
ENST00000445075	HLA-C	-2.0798	33.1966	major histocompatibility complex, class I, C
ENST00000413696	HLA-DMB	-2.2349	17.6155	major histocompatibility complex, class II, DM beta
ENST00000440269	HLA-DMB	-2.2349	17.6155	major histocompatibility complex, class II, DM beta
ENST00000435204	HLA-DMB	-2.2538	17.8684	major histocompatibility complex, class II, DM beta
ENST00000437382	HLA-DMB	-2.2462	17.9025	major histocompatibility complex, class II, DM beta
ENST00000421456	HLA-DMB	-2.2433	18.0272	major histocompatibility complex, class II, DM beta
ENST00000430115	HLA-DMB	-2.2433	18.0272	major histocompatibility complex, class II, DM beta
ENST00000437583	HLA-DMB	-2.2433	18.0272	major histocompatibility complex, class II, DM beta
ENST00000466737	HLA-DMB	-2.1652	20.229	major histocompatibility complex, class II, DM beta
ENST00000482267	HLA-DMB	-2.1682	20.2435	major histocompatibility complex, class II, DM beta
ENST00000476119	HLA-DMB	-2.1684	20.3068	major histocompatibility complex, class II, DM beta
ENST00000461570	HLA-DMB	-2.1672	20.3093	major histocompatibility complex, class II, DM beta
ENST00000463532	HLA-DMB	-2.1649	20.3314	major histocompatibility complex, class II, DM beta
ENST00000480557	HLA-DMB	-2.1638	20.3504	major histocompatibility complex, class II, DM beta
ENST00000487546	HLA-DMB	-2.1671	20.3752	major histocompatibility complex, class II, DM beta
ENST00000546855	HLA-DMB	-2.4147	20.6313	major histocompatibility complex, class II, DM beta
ENST00000547313	HLA-DMB	-2.4147	20.6313	major histocompatibility complex, class II, DM beta
ENST00000548183	HLA-DMB	-2.4147	20.6313	major histocompatibility complex, class II, DM beta
ENST00000551481	HLA-DMB	-2.4147	20.6313	major histocompatibility complex, class II, DM beta
ENST00000451921	HLA-DMB	-2.2593	21.1039	major histocompatibility complex, class II, DM beta
ENST00000424874	HLA-DMB	-2.2673	21.1657	major histocompatibility complex, class II, DM beta
ENST00000433242	HLA-DMB	-2.2673	21.1657	major histocompatibility complex, class II, DM beta
ENST00000413038	HLA-DMB	-2.2633	21.2669	major histocompatibility complex, class II, DM beta
ENST00000438310	HLA-DMB	-2.2633	21.2669	major histocompatibility complex, class II, DM beta
ENST00000448798	HLA-DMB	-2.2633	21.2669	major histocompatibility complex, class II, DM beta
ENST00000441177	HLA-DMB	-2.3179	21.9232	major histocompatibility complex, class II, DM beta
ENST00000424822	HLA-DMB	-2.783	24.4114	major histocompatibility complex, class II, DM beta
ENST00000412948	HLA-DMB	-2.7522	24.5537	major histocompatibility complex, class II, DM beta
ENST00000450897	HLA-DMB	-2.7522	24.5537	major histocompatibility complex, class II, DM beta
ENST00000383231	HLA-DMB	-2.7526	24.6992	major histocompatibility complex, class II, DM beta
ENST00000428420	HLA-DMB	-2.7526	24.6992	major histocompatibility complex, class II, DM beta
ENST00000440078	HLA-DMB	-2.7526	24.6992	major histocompatibility complex, class II, DM beta
ENST00000395312	HLA-DMB	-2.751	24.7242	major histocompatibility complex, class II, DM beta
ENST00000418759	HLA-DMB	-2.8056	24.9268	major histocompatibility complex, class II, DM beta
ENST00000439344	HLA-DMB	-2.7744	24.9822	major histocompatibility complex, class II, DM beta
ENST00000456428	HLA-DMB	-2.7744	24.9822	major histocompatibility complex, class II, DM beta
ENSG00000242574	HLA-DMB	-2.7207	25.0349	major histocompatibility complex, class II, DM beta
ENST00000413617	HLA-DMB	-2.7714	25.0846	major histocompatibility complex, class II, DM beta
ENST00000428864	HLA-DMB	-2.7726	25.1079	major histocompatibility complex, class II, DM beta
ENST00000447454	HLA-DMB	-2.7726	25.1079	major histocompatibility complex, class II, DM beta
ENST00000452407	HLA-DMB	-2.7726	25.1079	major histocompatibility complex, class II, DM beta
ENST00000552299	HLA-DMB	-2.7524	25.4022	major histocompatibility complex, class II, DM beta
ENST00000548290	HLA-DMB	-2.7541	25.4318	major histocompatibility complex, class II, DM beta
ENST00000549556	HLA-DMB	-2.7541	25.4318	major histocompatibility complex, class II, DM beta
ENST00000552389	HLA-DMB	-2.7541	25.4318	major histocompatibility complex, class II, DM beta
ENST00000547478	HLA-DMB	-2.7762	25.9128	major histocompatibility complex, class II, DM beta
ENST00000549152	HLA-DMB	-2.7762	25.9128	major histocompatibility complex, class II, DM beta
ENST00000550052	HLA-DMB	-2.7762	25.9128	major histocompatibility complex, class II, DM beta
ENST00000548611	HLA-DMB	-2.7758	25.9569	major histocompatibility complex, class II, DM beta
ENST00000547284	HLA-DOA	-2.1736	10.0089	major histocompatibility complex, class II, DO alpha
ENST00000552368	HLA-DOA	-2.2108	10.0411	major histocompatibility complex, class II, DO alpha
ENST00000549845	HLA-DOA	-2.2399	10.0653	major histocompatibility complex, class II, DO alpha
ENST00000550072	HLA-DOA	-2.2399	10.0653	major histocompatibility complex, class II, DO alpha
ENST00000546375	HLA-DOA	-2.2082	10.1429	major histocompatibility complex, class II, DO alpha
ENST00000549881	HLA-DOA	-2.2082	10.1429	major histocompatibility complex, class II, DO alpha
ENSG00000204252	HLA-DOA	-2.9854	19.2142	major histocompatibility complex, class II, DO alpha
ENST00000426685	HLA-DOA	-3.0656	19.8456	major histocompatibility complex, class II, DO alpha
ENST00000426070	HLA-DOA	-3.116	20.584	major histocompatibility complex, class II, DO alpha
ENST00000452598	HLA-DOA	-3.116	20.584	major histocompatibility complex, class II, DO alpha
ENST00000434335	HLA-DOA	-3.1315	20.7235	major histocompatibility complex, class II, DO alpha
ENST00000438987	HLA-DOA	-3.1301	20.733	major histocompatibility complex, class II, DO alpha
ENST00000383226	HLA-DOA	-3.1325	20.7712	major histocompatibility complex, class II, DO alpha
ENST00000453314	HLA-DPA1	-2.2586	21.309	major histocompatibility complex, class II, DP alpha 1
ENST00000419452	HLA-DPA1	-2.2582	21.3212	major histocompatibility complex, class II, DP alpha 1
ENST00000429960	HLA-DPA1	-2.2582	21.3212	major histocompatibility complex, class II, DP alpha 1
ENST00000414003	HLA-DPA1	-2.2581	21.3243	major histocompatibility complex, class II, DP alpha 1
ENST00000428180	HLA-DPA1	-2.2581	21.3243	major histocompatibility complex, class II, DP alpha 1
ENST00000442259	HLA-DPA1	-2.2581	21.3243	major histocompatibility complex, class II, DP alpha 1
ENST00000455869	HLA-DPA1	-2.2581	21.3243	major histocompatibility complex, class II, DP alpha 1
ENST00000463243	HLA-DPA1	-2.5099	25.5451	major histocompatibility complex, class II, DP alpha 1
ENST00000480481	HLA-DPA1	-2.5099	25.5451	major histocompatibility complex, class II, DP alpha 1
ENST00000483480	HLA-DPA1	-2.5099	25.5451	major histocompatibility complex, class II, DP alpha 1
ENST00000486449	HLA-DPA1	-2.5099	25.5451	major histocompatibility complex, class II, DP alpha 1
ENST00000495074	HLA-DPA1	-2.5099	25.5451	major histocompatibility complex, class II, DP alpha 1
ENST00000514979	HLA-DPA1	-2.5099	25.5451	major histocompatibility complex, class II, DP alpha 1
ENST00000497834	HLA-DPA1	-2.5013	25.6554	major histocompatibility complex, class II, DP alpha 1
ENST00000437123	HLA-DPA1	-2.4863	26.3744	major histocompatibility complex, class II, DP alpha 1
ENST00000437676	HLA-DPA1	-2.4863	26.3744	major histocompatibility complex, class II, DP alpha 1
ENST00000439393	HLA-DPA1	-2.4863	26.3744	major histocompatibility complex, class II, DP alpha 1
ENST00000441306	HLA-DPA1	-2.4863	26.3744	major histocompatibility complex, class II, DP alpha 1
ENST00000447657	HLA-DPA1	-2.4863	26.3744	major histocompatibility complex, class II, DP alpha 1
ENST00000452619	HLA-DPA1	-2.4863	26.3744	major histocompatibility complex, class II, DP alpha 1
ENST00000515346	HLA-DPA1	-2.4863	26.3744	major histocompatibility complex, class II, DP alpha 1
ENST00000472997	HLA-DPA1	-2.3329	28.5955	major histocompatibility complex, class II, DP alpha 1
ENST00000481258	HLA-DPA1	-2.3329	28.5955	major histocompatibility complex, class II, DP alpha 1
ENST00000480689	HLA-DPA1	-2.3349	28.6204	major histocompatibility complex, class II, DP alpha 1
ENST00000485095	HLA-DPA1	-2.3349	28.6204	major histocompatibility complex, class II, DP alpha 1
ENST00000484244	HLA-DPA1	-2.335	28.6294	major histocompatibility complex, class II, DP alpha 1
ENST00000486369	HLA-DPA1	-2.335	28.6294	major histocompatibility complex, class II, DP alpha 1
ENST00000511285	HLA-DPA1	-2.3365	28.6812	major histocompatibility complex, class II, DP alpha 1
ENST00000474244	HLA-DPA1	-2.4336	30.132	major histocompatibility complex, class II, DP alpha 1
ENST00000475500	HLA-DPA1	-2.4336	30.132	major histocompatibility complex, class II, DP alpha 1
ENST00000480521	HLA-DPA1	-2.4336	30.132	major histocompatibility complex, class II, DP alpha 1
ENST00000484255	HLA-DPA1	-2.4336	30.132	major histocompatibility complex, class II, DP alpha 1
ENST00000488565	HLA-DPA1	-2.4336	30.132	major histocompatibility complex, class II, DP alpha 1
ENST00000494775	HLA-DPA1	-2.4336	30.132	major histocompatibility complex, class II, DP alpha 1
ENST00000502285	HLA-DPA1	-2.4336	30.132	major histocompatibility complex, class II, DP alpha 1
ENST00000436183	HLA-DPA1	-2.4869	31.5006	major histocompatibility complex, class II, DP alpha 1
ENST00000512750	HLA-DPA1	-2.4869	31.5006	major histocompatibility complex, class II, DP alpha 1
ENST00000441483	HLA-DPA1	-2.4877	31.5264	major histocompatibility complex, class II, DP alpha 1
ENST00000414177	HLA-DPA1	-2.4876	31.5309	major histocompatibility complex, class II, DP alpha 1
ENST00000439571	HLA-DPA1	-2.4876	31.5309	major histocompatibility complex, class II, DP alpha 1
ENST00000456525	HLA-DPA1	-2.4876	31.5309	major histocompatibility complex, class II, DP alpha 1
ENST00000425105	HLA-DPA1	-2.4874	31.6427	major histocompatibility complex, class II, DP alpha 1
ENST00000550806	HLA-DPA1	-2.5016	32.6211	major histocompatibility complex, class II, DP alpha 1
ENST00000551933	HLA-DPA1	-2.5016	32.6211	major histocompatibility complex, class II, DP alpha 1
ENST00000549300	HLA-DPA1	-2.5071	32.6543	major histocompatibility complex, class II, DP alpha 1
ENST00000550456	HLA-DPA1	-2.5071	32.6543	major histocompatibility complex, class II, DP alpha 1
ENST00000551196	HLA-DPA1	-2.5071	32.6543	major histocompatibility complex, class II, DP alpha 1
ENST00000552158	HLA-DPA1	-2.5071	32.6543	major histocompatibility complex, class II, DP alpha 1
ENST00000415247	HLA-DPA1	-2.4666	33.9287	major histocompatibility complex, class II, DP alpha 1
ENST00000383224	HLA-DPA1	-2.4688	34.3135	major histocompatibility complex, class II, DP alpha 1
ENST00000422504	HLA-DPA1	-2.4688	34.3135	major histocompatibility complex, class II, DP alpha 1
ENST00000374808	HLA-DPA1	-2.4728	34.3727	major histocompatibility complex, class II, DP alpha 1
ENST00000443117	HLA-DPA1	-2.4728	34.3727	major histocompatibility complex, class II, DP alpha 1
ENST00000454805	HLA-DPA1	-2.4728	34.3727	major histocompatibility complex, class II, DP alpha 1
ENST00000515317	HLA-DPA1	-2.4728	34.3727	major histocompatibility complex, class II, DP alpha 1
ENSG00000231389	HLA-DPA1	-2.427	35.1545	major histocompatibility complex, class II, DP alpha 1
ENST00000487405	HLA-DPB1	-2.0129	17.1895	major histocompatibility complex, class II, DP beta 1
ENST00000493721	HLA-DPB1	-2.0129	17.1895	major histocompatibility complex, class II, DP beta 1
ENST00000475215	HLA-DPB1	-2.198	17.6763	major histocompatibility complex, class II, DP beta 1
ENST00000486122	HLA-DPB1	-2.1434	18.1276	major histocompatibility complex, class II, DP beta 1
ENST00000402095	HLA-DPB1	-2.3306	18.2191	major histocompatibility complex, class II, DP beta 1
ENST00000478718	HLA-DPB1	-2.3125	18.7364	major histocompatibility complex, class II, DP beta 1
ENST00000487219	HLA-DPB1	-2.3125	18.7364	major histocompatibility complex, class II, DP beta 1
ENST00000432661	HLA-DPB1	-2.4962	18.8363	major histocompatibility complex, class II, DP beta 1
ENST00000483210	HLA-DPB1	-2.3167	18.8995	major histocompatibility complex, class II, DP beta 1
ENST00000418444	HLA-DPB1	-2.0975	19.3747	major histocompatibility complex, class II, DP beta 1
ENST00000456386	HLA-DPB1	-2.0975	19.3747	major histocompatibility complex, class II, DP beta 1
ENST00000411722	HLA-DPB1	-2.6423	19.7938	major histocompatibility complex, class II, DP beta 1
ENST00000455122	HLA-DPB1	-2.6423	19.7938	major histocompatibility complex, class II, DP beta 1
ENST00000441857	HLA-DPB1	-2.059	20.2083	major histocompatibility complex, class II, DP beta 1
ENST00000383102	HLA-DPB1	-2.1186	20.2871	major histocompatibility complex, class II, DP beta 1
ENST00000441678	HLA-DPB1	-2.5373	20.4578	major histocompatibility complex, class II, DP beta 1
ENST00000445702	HLA-DPB1	-2.5373	20.4578	major histocompatibility complex, class II, DP beta 1
ENST00000445925	HLA-DPB1	-2.6693	20.7053	major histocompatibility complex, class II, DP beta 1
ENST00000494240	HLA-DPB1	-2.5127	20.9863	major histocompatibility complex, class II, DP beta 1
ENST00000471485	HLA-DPB1	-2.5231	21.013	major histocompatibility complex, class II, DP beta 1
ENST00000471170	HLA-DPB1	-2.5127	21.1968	major histocompatibility complex, class II, DP beta 1
ENST00000447674	HLA-DPB1	-2.2704	21.2057	major histocompatibility complex, class II, DP beta 1
ENST00000458614	HLA-DPB1	-2.2704	21.2057	major histocompatibility complex, class II, DP beta 1
ENST00000411424	HLA-DPB1	-2.3705	21.2171	major histocompatibility complex, class II, DP beta 1
ENST00000444931	HLA-DPB1	-2.3705	21.2171	major histocompatibility complex, class II, DP beta 1
ENST00000415438	HLA-DPB1	-2.5552	21.4158	major histocompatibility complex, class II, DP beta 1
ENST00000399491	HLA-DPB1	-2.6039	23.0068	major histocompatibility complex, class II, DP beta 1
ENST00000411558	HLA-DPB1	-2.5235	23.5535	major histocompatibility complex, class II, DP beta 1
ENST00000441981	HLA-DPB1	-2.5235	23.5535	major histocompatibility complex, class II, DP beta 1
ENST00000550949	HLA-DPB1	-2.5308	23.7556	major histocompatibility complex, class II, DP beta 1
ENST00000553195	HLA-DPB1	-2.5308	23.7556	major histocompatibility complex, class II, DP beta 1
ENST00000447783	HLA-DPB1	-2.5533	24.4062	major histocompatibility complex, class II, DP beta 1
ENST00000399500	HLA-DPB1	-2.7271	25.2073	major histocompatibility complex, class II, DP beta 1
ENST00000433800	HLA-DPB1	-2.5365	26.0476	major histocompatibility complex, class II, DP beta 1
ENST00000454006	HLA-DPB1	-2.5365	26.0476	major histocompatibility complex, class II, DP beta 1
ENST00000548235	HLA-DPB1	-2.4278	26.1158	major histocompatibility complex, class II, DP beta 1
ENST00000552574	HLA-DPB1	-2.4278	26.1158	major histocompatibility complex, class II, DP beta 1
ENST00000411749	HLA-DPB1	-2.6635	26.2427	major histocompatibility complex, class II, DP beta 1
ENST00000425130	HLA-DPB1	-2.6635	26.2427	major histocompatibility complex, class II, DP beta 1
ENST00000548907	HLA-DPB1	-2.6264	26.8164	major histocompatibility complex, class II, DP beta 1
ENST00000415996	HLA-DPB1	-2.6897	27.0716	major histocompatibility complex, class II, DP beta 1
ENST00000548074	HLA-DPB1	-2.6324	29.5545	major histocompatibility complex, class II, DP beta 1
ENSG00000223865	HLA-DPB1	-2.7311	29.5761	major histocompatibility complex, class II, DP beta 1
ENST00000414549	HLA-DQA1	-2.3512	11.8156	major histocompatibility complex, class II, DQ alpha 1
ENST00000448163	HLA-DQA1	-2.3512	11.8156	major histocompatibility complex, class II, DQ alpha 1
ENST00000445944	HLA-DQA1	-2.5223	15.0381	major histocompatibility complex, class II, DQ alpha 1
ENST00000481936	HLA-DQA1	-4.3698	26.4732	major histocompatibility complex, class II, DQ alpha 1
ENST00000463379	HLA-DQA1	-4.3197	26.8065	major histocompatibility complex, class II, DQ alpha 1
ENST00000466849	HLA-DQA1	-4.352	27.1769	major histocompatibility complex, class II, DQ alpha 1
ENST00000498769	HLA-DQA1	-4.352	27.1769	major histocompatibility complex, class II, DQ alpha 1
ENST00000484643	HLA-DQA1	-4.3933	27.2052	major histocompatibility complex, class II, DQ alpha 1
ENST00000420385	HLA-DQA1	-4.5173	28.9254	major histocompatibility complex, class II, DQ alpha 1
ENST00000486605	HLA-DQA1	-4.5576	29.8249	major histocompatibility complex, class II, DQ alpha 1
ENST00000441297	HLA-DQA1	-4.5233	29.9199	major histocompatibility complex, class II, DQ alpha 1
ENST00000444296	HLA-DQA1	-4.4168	30.0227	major histocompatibility complex, class II, DQ alpha 1
ENST00000418023	HLA-DQA1	-4.5313	30.1034	major histocompatibility complex, class II, DQ alpha 1
ENST00000548597	HLA-DQA1	-4.5497	30.1203	major histocompatibility complex, class II, DQ alpha 1
ENST00000552932	HLA-DQA1	-4.5481	30.1214	major histocompatibility complex, class II, DQ alpha 1
ENST00000547425	HLA-DQA1	-4.5496	30.132	major histocompatibility complex, class II, DQ alpha 1
ENST00000550158	HLA-DQA1	-4.5496	30.132	major histocompatibility complex, class II, DQ alpha 1
ENST00000450614	HLA-DQA1	-4.5337	30.273	major histocompatibility complex, class II, DQ alpha 1
ENST00000442680	HLA-DQA1	-4.5595	30.4507	major histocompatibility complex, class II, DQ alpha 1
ENST00000450960	HLA-DQA1	-4.5595	30.4507	major histocompatibility complex, class II, DQ alpha 1
ENST00000443320	HLA-DQA1	-4.4826	30.4805	major histocompatibility complex, class II, DQ alpha 1
ENST00000453504	HLA-DQA1	-4.4826	30.4805	major histocompatibility complex, class II, DQ alpha 1
ENST00000461508	HLA-DQA1	-4.4053	30.5995	major histocompatibility complex, class II, DQ alpha 1
ENST00000468299	HLA-DQA1	-4.4053	30.5995	major histocompatibility complex, class II, DQ alpha 1
ENST00000468405	HLA-DQA1	-4.4221	30.6942	major histocompatibility complex, class II, DQ alpha 1
ENST00000482066	HLA-DQA1	-4.4221	30.6942	major histocompatibility complex, class II, DQ alpha 1
ENST00000477036	HLA-DQA1	-4.6148	30.8457	major histocompatibility complex, class II, DQ alpha 1
ENST00000498305	HLA-DQA1	-4.6148	30.8457	major histocompatibility complex, class II, DQ alpha 1
ENST00000451947	HLA-DQA1	-4.4259	30.8465	major histocompatibility complex, class II, DQ alpha 1
ENST00000457246	HLA-DQA1	-4.4259	30.8465	major histocompatibility complex, class II, DQ alpha 1
ENST00000456258	HLA-DQA1	-4.5013	30.9283	major histocompatibility complex, class II, DQ alpha 1
ENST00000416403	HLA-DQA1	-4.5067	31.0759	major histocompatibility complex, class II, DQ alpha 1
ENST00000442315	HLA-DQA1	-4.5067	31.0759	major histocompatibility complex, class II, DQ alpha 1
ENST00000474698	HLA-DQA1	-3.4944	32.6521	major histocompatibility complex, class II, DQ alpha 1
ENST00000476192	HLA-DQA1	-3.011	35.5938	major histocompatibility complex, class II, DQ alpha 1
ENST00000497426	HLA-DQA1	-3.0109	35.6014	major histocompatibility complex, class II, DQ alpha 1
ENST00000548014	HLA-DQA1	-4.8263	36.7585	major histocompatibility complex, class II, DQ alpha 1
ENSG00000196735	HLA-DQA1	-5.4455	38.2967	major histocompatibility complex, class II, DQ alpha 1
ENST00000383251	HLA-DQA1	-4.955	38.7167	major histocompatibility complex, class II, DQ alpha 1
ENST00000399675	HLA-DQA1	-4.9099	39.0828	major histocompatibility complex, class II, DQ alpha 1
ENST00000399678	HLA-DQA1	-4.9037	39.9523	major histocompatibility complex, class II, DQ alpha 1
ENST00000446482	HLA-DQA2	-4.2403	31.3447	major histocompatibility complex, class II, DQ alpha 2
ENST00000453672	HLA-DQA2	-4.2403	31.3447	major histocompatibility complex, class II, DQ alpha 2
ENST00000551533	HLA-DQA2	-4.1705	31.3683	major histocompatibility complex, class II, DQ alpha 2
ENST00000449560	HLA-DQA2	-4.19	31.3838	major histocompatibility complex, class II, DQ alpha 2
ENST00000241802	HLA-DQA2	-4.1983	31.4016	major histocompatibility complex, class II, DQ alpha 2
ENST00000443184	HLA-DQA2	-4.2179	31.4505	major histocompatibility complex, class II, DQ alpha 2
ENST00000546801	HLA-DQA2	-4.2179	31.4536	major histocompatibility complex, class II, DQ alpha 2
ENST00000415898	HLA-DQA2	-4.2111	31.5757	major histocompatibility complex, class II, DQ alpha 2
ENST00000447735	HLA-DQA2	-4.2111	31.5759	major histocompatibility complex, class II, DQ alpha 2
ENSG00000237541	HLA-DQA2	-4.4284	31.6077	major histocompatibility complex, class II, DQ alpha 2
ENST00000493020	HLA-DQB1	-3.303	18.1246	major histocompatibility complex, class II, DQ beta 1
ENST00000486521	HLA-DQB1	-3.4962	19.064	major histocompatibility complex, class II, DQ beta 1
ENST00000476430	HLA-DQB1	-3.1684	20.004	major histocompatibility complex, class II, DQ beta 1
ENST00000456954	HLA-DQB1	-3.6907	22.4002	major histocompatibility complex, class II, DQ beta 1
ENST00000457445	HLA-DQB1	-3.4731	22.8883	major histocompatibility complex, class II, DQ beta 1
ENST00000428219	HLA-DQB1	-3.908	27.0282	major histocompatibility complex, class II, DQ beta 1
ENST00000433936	HLA-DQB1	-3.8329	27.1544	major histocompatibility complex, class II, DQ beta 1
ENST00000472708	HLA-DQB1	-3.6712	27.8235	major histocompatibility complex, class II, DQ beta 1
ENST00000424530	HLA-DQB1	-3.6818	28.1287	major histocompatibility complex, class II, DQ beta 1
ENST00000473366	HLA-DQB1	-4.3127	28.3282	major histocompatibility complex, class II, DQ beta 1
ENST00000480749	HLA-DQB1	-3.7167	28.5077	major histocompatibility complex, class II, DQ beta 1
ENST00000432856	HLA-DQB1	-4.0433	28.994	major histocompatibility complex, class II, DQ beta 1
ENST00000399065	HLA-DQB1	-3.8478	29.0749	major histocompatibility complex, class II, DQ beta 1
ENST00000475182	HLA-DQB1	-3.974	29.0768	major histocompatibility complex, class II, DQ beta 1
ENST00000430790	HLA-DQB1	-4.4379	30.1066	major histocompatibility complex, class II, DQ beta 1
ENST00000415926	HLA-DQB1	-4.258	30.1356	major histocompatibility complex, class II, DQ beta 1
ENST00000548083	HLA-DQB1	-4.5535	30.4685	major histocompatibility complex, class II, DQ beta 1
ENST00000413089	HLA-DQB1	-3.865	30.5823	major histocompatibility complex, class II, DQ beta 1
ENST00000399088	HLA-DQB1	-3.8682	30.7111	major histocompatibility complex, class II, DQ beta 1
ENST00000421888	HLA-DQB1	-4.444	31.5222	major histocompatibility complex, class II, DQ beta 1
ENST00000399670	HLA-DQB1	-4.5232	32.0242	major histocompatibility complex, class II, DQ beta 1
ENST00000547498	HLA-DQB1	-4.4672	32.4445	major histocompatibility complex, class II, DQ beta 1
ENST00000419914	HLA-DQB1	-4.5161	32.8833	major histocompatibility complex, class II, DQ beta 1
ENST00000424806	HLA-DQB1	-4.509	32.8898	major histocompatibility complex, class II, DQ beta 1
ENST00000549367	HLA-DQB1	-4.6888	33.4213	major histocompatibility complex, class II, DQ beta 1
ENST00000490862	HLA-DQB1	-4.2401	33.8022	major histocompatibility complex, class II, DQ beta 1
ENST00000434886	HLA-DQB1	-4.46	33.834	major histocompatibility complex, class II, DQ beta 1
ENST00000548953	HLA-DQB1	-4.7112	34.0229	major histocompatibility complex, class II, DQ beta 1
ENST00000551970	HLA-DQB1	-4.7112	34.0229	major histocompatibility complex, class II, DQ beta 1
ENST00000479570	HLA-DQB1	-4.4115	34.0743	major histocompatibility complex, class II, DQ beta 1
ENST00000383121	HLA-DQB1	-4.7448	34.1302	major histocompatibility complex, class II, DQ beta 1
ENST00000383247	HLA-DQB1	-4.7448	34.1302	major histocompatibility complex, class II, DQ beta 1
ENST00000416192	HLA-DQB1	-4.5351	35.7352	major histocompatibility complex, class II, DQ beta 1
ENST00000422950	HLA-DQB1	-4.5271	35.8187	major histocompatibility complex, class II, DQ beta 1
ENST00000399074	HLA-DQB1	-4.5877	36.3767	major histocompatibility complex, class II, DQ beta 1
ENST00000414518	HLA-DQB1	-4.7773	37.2379	major histocompatibility complex, class II, DQ beta 1
ENSG00000179344	HLA-DQB1	-3.8724	37.9062	major histocompatibility complex, class II, DQ beta 1
ENST00000433801	HLA-DQB2	-2.7505	13.8146	major histocompatibility complex, class II, DQ beta 2
ENST00000442043	HLA-DQB2	-2.7505	13.8146	major histocompatibility complex, class II, DQ beta 2
ENST00000323109	HLA-DQB2	-2.7505	13.8339	major histocompatibility complex, class II, DQ beta 2
ENST00000419519	HLA-DQB2	-2.7505	13.8339	major histocompatibility complex, class II, DQ beta 2
ENST00000399661	HLA-DQB2	-2.7505	13.8904	major histocompatibility complex, class II, DQ beta 2
ENST00000457432	HLA-DQB2	-2.7505	13.8904	major histocompatibility complex, class II, DQ beta 2
ENST00000430849	HLA-DQB2	-2.7505	13.8907	major histocompatibility complex, class II, DQ beta 2
ENST00000432486	HLA-DQB2	-2.7505	13.8907	major histocompatibility complex, class II, DQ beta 2
ENST00000399658	HLA-DQB2	-2.5944	13.9922	major histocompatibility complex, class II, DQ beta 2
ENST00000433114	HLA-DQB2	-2.5944	13.9922	major histocompatibility complex, class II, DQ beta 2
ENST00000416131	HLA-DQB2	-2.5939	13.9971	major histocompatibility complex, class II, DQ beta 2
ENST00000419109	HLA-DQB2	-2.5939	13.9971	major histocompatibility complex, class II, DQ beta 2
ENST00000424579	HLA-DQB2	-2.5939	13.9971	major histocompatibility complex, class II, DQ beta 2
ENST00000447979	HLA-DQB2	-2.5939	13.9971	major histocompatibility complex, class II, DQ beta 2
ENST00000549204	HLA-DQB2	-2.6047	14.0567	major histocompatibility complex, class II, DQ beta 2
ENST00000549667	HLA-DQB2	-2.6047	14.0567	major histocompatibility complex, class II, DQ beta 2
ENST00000417780	HLA-DQB2	-2.6047	14.077	major histocompatibility complex, class II, DQ beta 2
ENST00000428972	HLA-DQB2	-2.6047	14.077	major histocompatibility complex, class II, DQ beta 2
ENST00000547371	HLA-DQB2	-2.6141	14.1221	major histocompatibility complex, class II, DQ beta 2
ENST00000548910	HLA-DQB2	-2.6141	14.1221	major histocompatibility complex, class II, DQ beta 2
ENST00000418419	HLA-DQB2	-2.5348	15.2515	major histocompatibility complex, class II, DQ beta 2
ENST00000421468	HLA-DQB2	-2.5348	15.2515	major histocompatibility complex, class II, DQ beta 2
ENST00000438757	HLA-DQB2	-2.5455	15.3155	major histocompatibility complex, class II, DQ beta 2
ENST00000456529	HLA-DQB2	-2.5455	15.3155	major histocompatibility complex, class II, DQ beta 2
ENST00000547938	HLA-DQB2	-2.5549	15.3645	major histocompatibility complex, class II, DQ beta 2
ENST00000549642	HLA-DQB2	-2.5549	15.3645	major histocompatibility complex, class II, DQ beta 2
ENST00000435081	HLA-DQB2	-2.4099	15.4177	major histocompatibility complex, class II, DQ beta 2
ENST00000426733	HLA-DQB2	-2.4222	15.5528	major histocompatibility complex, class II, DQ beta 2
ENST00000551426	HLA-DQB2	-2.4328	15.5974	major histocompatibility complex, class II, DQ beta 2
ENST00000430668	HLA-DQB2	-3.6128	26.0642	major histocompatibility complex, class II, DQ beta 2
ENST00000442806	HLA-DQB2	-3.6128	26.0999	major histocompatibility complex, class II, DQ beta 2
ENST00000419685	HLA-DQB2	-3.6746	26.1793	major histocompatibility complex, class II, DQ beta 2
ENST00000429783	HLA-DQB2	-3.6746	26.1793	major histocompatibility complex, class II, DQ beta 2
ENST00000415137	HLA-DQB2	-3.6746	26.1825	major histocompatibility complex, class II, DQ beta 2
ENST00000455520	HLA-DQB2	-3.6746	26.1825	major histocompatibility complex, class II, DQ beta 2
ENSG00000232629	HLA-DQB2	-3.1692	26.7146	major histocompatibility complex, class II, DQ beta 2
ENST00000461633	HLA-DRA	-2.5568	14.9599	major histocompatibility complex, class II, DR alpha
ENST00000493431	HLA-DRA	-2.5568	14.9599	major histocompatibility complex, class II, DR alpha
ENST00000498597	HLA-DRA	-2.5568	14.9599	major histocompatibility complex, class II, DR alpha
ENST00000459705	HLA-DRA	-2.6221	15.2575	major histocompatibility complex, class II, DR alpha
ENST00000481943	HLA-DRA	-2.6221	15.2575	major histocompatibility complex, class II, DR alpha
ENST00000482781	HLA-DRA	-2.6221	15.2575	major histocompatibility complex, class II, DR alpha
ENST00000411505	HLA-DRA	-2.0906	31.5042	major histocompatibility complex, class II, DR alpha
ENST00000383258	HLA-DRA	-2.1495	32.217	major histocompatibility complex, class II, DR alpha
ENST00000418111	HLA-DRA	-2.1495	32.217	major histocompatibility complex, class II, DR alpha
ENST00000427753	HLA-DRA	-2.1495	32.217	major histocompatibility complex, class II, DR alpha
ENST00000415767	HLA-DRA	-2.1535	32.2198	major histocompatibility complex, class II, DR alpha
ENST00000434866	HLA-DRA	-2.4417	34.0923	major histocompatibility complex, class II, DR alpha
ENST00000383259	HLA-DRA	-2.1938	37.9904	major histocompatibility complex, class II, DR alpha
ENST00000411524	HLA-DRA	-2.1938	37.9904	major histocompatibility complex, class II, DR alpha
ENST00000414698	HLA-DRA	-2.1938	37.9904	major histocompatibility complex, class II, DR alpha
ENST00000546379	HLA-DRA	-2.1941	37.9904	major histocompatibility complex, class II, DR alpha
ENST00000551750	HLA-DRA	-2.1941	37.9904	major histocompatibility complex, class II, DR alpha
ENST00000553193	HLA-DRA	-2.1941	37.9904	major histocompatibility complex, class II, DR alpha
ENST00000442960	HLA-DRA	-2.21	38.0486	major histocompatibility complex, class II, DR alpha
ENST00000549531	HLA-DRA	-2.2103	38.0486	major histocompatibility complex, class II, DR alpha
ENST00000416883	HLA-DRA	-2.198	38.2044	major histocompatibility complex, class II, DR alpha
ENSG00000204287	HLA-DRA	-2.423	38.4013	major histocompatibility complex, class II, DR alpha
ENST00000383127	HLA-DRA	-2.3773	39.5308	major histocompatibility complex, class II, DR alpha
ENST00000412634	HLA-DRB1	-2.8726	22.7229	major histocompatibility complex, class II, DR beta 1
ENST00000444645	HLA-DRB1	-2.6085	23.7901	major histocompatibility complex, class II, DR beta 1
ENST00000437784	HLA-DRB1	-2.6426	24.2964	major histocompatibility complex, class II, DR beta 1
ENST00000415796	HLA-DRB1	-3.3548	28.5955	major histocompatibility complex, class II, DR beta 1
ENST00000428566	HLA-DRB1	-3.3548	28.5955	major histocompatibility complex, class II, DR beta 1
ENST00000328980	HLA-DRB1	-4.1943	29.2015	major histocompatibility complex, class II, DR beta 1
ENST00000399450	HLA-DRB1	-4.1943	29.2015	major histocompatibility complex, class II, DR beta 1
ENST00000553034	HLA-DRB1	-3.8558	31.9308	major histocompatibility complex, class II, DR beta 1
ENST00000419393	HLA-DRB1	-3.7847	32.5494	major histocompatibility complex, class II, DR beta 1
ENSG00000196126	HLA-DRB1	-3.7832	35.9887	major histocompatibility complex, class II, DR beta 1
ENST00000383126	HLA-DRB3	-3.4013	24.7302	major histocompatibility complex, class II, DR beta 3
ENST00000307137	HLA-DRB3	-3.4808	25.9681	major histocompatibility complex, class II, DR beta 3
ENST00000426847	HLA-DRB3	-3.5206	26.2463	major histocompatibility complex, class II, DR beta 3
ENSG00000198502	HLA-DRB5	-3.7159	30.777	major histocompatibility complex, class II, DR beta 5
ENSG00000101076	HNF4A	-2.0837	12.1354	hepatocyte nuclear factor 4, alpha
ENSG00000105997	HOXA3	-2.0227	12.45	homeobox A3
ENSG00000106004	HOXA5	-2.8956	17.1776	homeobox A5
ENSG00000106006	HOXA6	-2.2198	13.4499	homeobox A6
ENSG00000120068	HOXB8	-2.8101	21.1419	homeobox B8
ENSG00000170689	HOXB9	-2.8487	25.2261	homeobox B9
ENSG00000197757	HOXC6	-2.7897	15.8683	homeobox C6
ENSG00000128652	HOXD3	-3.2538	16.4861	homeobox D3
ENSG00000170166	HOXD4	-2.7643	17.9176	homeobox D4
ENSG00000226742	HSBP1L1	-2.1148	18.0244	heat shock factor binding protein 1-like 1
ENSG00000087076	HSD17B14	-2.008	31.0627	hydroxysteroid (17-beta) dehydrogenase 14
ENSG00000090339	ICAM1	-2.0594	22.5887	intercellular adhesion molecule 1
ENSG00000148057	IDNK	-2.1936	29.172	idnK, gluconokinase homolog (E. coli)
ENSG00000159217	IGF2BP1	-2.1564	15.9093	insulin-like growth factor 2 mRNA binding protein 1
ENSG00000147168	IL2RG	-3.4848	50.7982	interleukin 2 receptor, gamma
ENSG00000139269	INHBE	-2.502	42.8249	inhibin, beta E
ENSG00000248099	INSL3	-2.3639	14.0214	insulin-like 3 (Leydig cell)
ENSG00000105639	JAK3	-2.1043	44.0647	Janus kinase 3
ENSG00000154721	JAM2	-2.5697	29.7627	junctional adhesion molecule 2
ENST00000600735	KCND1	-2.1987	22.0469	potassium voltage-gated channel, Shal-related subfamily, member 1
ENST00000593940	KCND1	-2.3415	24.217	potassium voltage-gated channel, Shal-related subfamily, member 1
ENSG00000102057	KCND1	-2.336	24.3087	potassium voltage-gated channel, Shal-related subfamily, member 1
ENSG00000135750	KCNK1	-2.4383	25.1974	potassium channel, subfamily K, member 1
ENSG00000155980	KIF5A	-3.0472	30.5069	kinesin family member 5A
ENSG00000130487	KLHDC7B	-2.0833	14.9725	kelch domain containing 7B
ENSG00000091136	LAMB1	-2.5276	16.7683	laminin, beta 1
ENSG00000166796	LDHC	-2.8648	19.8205	lactate dehydrogenase C
ENSG00000131981	LGALS3	-2.2486	35.6556	lectin, galactoside-binding, soluble, 3
ENSG00000156959	LHFPL4	-3.5595	22.7297	lipoma HMGIC fusion partner-like 4
ENSG00000187772	LIN28B	-3.6093	17.0985	lin-28 homolog B (C. elegans)
ENSG00000111052	LIN7A	-5.7849	36.9733	lin-7 homolog A (C. elegans)
ENSG00000163431	LMOD1	-2.0548	19.3646	leiomodin 1 (smooth muscle)
ENSG00000166963	MAP1A	-4.4008	22.2322	microtubule-associated protein 1A
ENSG00000008735	MAPK8IP2	-2.275	19.8844	mitogen-activated protein kinase 8 interacting protein 2
ENSG00000112139	MDGA1	-2.197	15.2227	MAM domain containing glycosylphosphatidylinositol anchor 1
ENSG00000110492	MDK	-2.3793	21.5696	midkine (neurite growth-promoting factor 2)
ENSG00000166482	MFAP4	-2.8575	14.1557	microfibrillar-associated protein 4
ENSG00000163975	MFI2	-2.3998	31.9867	antigen p97 (melanoma associated) identified by monoclonal antibodies 133.2 and 96.5
ENSG00000008394	MGST1	-3.2961	22.7077	microsomal glutathione S-transferase 1
ENSG00000179455	MKRN3	-2.6996	29.3954	makorin ring finger protein 3
ENSG00000150051	MKX	-2.1221	10.8774	mohawk homeobox
ENSG00000157227	MMP14	-2.9614	23.1675	matrix metallopeptidase 14 (membrane-inserted)
ENSG00000011028	MRC2	-2.6773	19.9033	mannose receptor, C type 2
ENSG00000178860	MSC	-4.6506	24.1306	musculin
ENST00000578675	MTMR11	-2.2259	12.8628	myotubularin related protein 11
ENSG00000132613	MTSS1L	-2.1533	25.1854	metastasis suppressor 1-like
ENSG00000136274	NACAD	-2.4568	14.3285	NAC alpha domain containing
ENSG00000061676	NCKAP1	-2.1736	26.6155	NCK-associated protein 1
ENSG00000165795	NDRG2	-2.0359	28.8601	NDRG family member 2
ENSG00000123119	NECAB1	-4.2616	28.8515	N-terminal EF-hand calcium binding protein 1
ENSG00000147862	NFIB	-3.2932	30.6623	nuclear factor I/B
ENSG00000179846	NKPD1	-3.4526	23.1488	NTPase, KAP family P-loop domain containing 1
ENSG00000182379	NXPH4	-2.0803	32.7312	neurexophilin 4
ENSG00000119547	ONECUT2	-4.2658	24.8204	one cut homeobox 2
ENSG00000152782	PANK1	-2.393	31.9428	pantothenate kinase 1
ENSG00000056661	PCGF2	-2.1279	47.9923	polycomb group ring finger 2
ENSG00000106333	PCOLCE	-2.205	19.0729	procollagen C-endopeptidase enhancer
ENST00000601463	PCSK1N	-3.4986	11.4748
ENSG00000102109	PCSK1N	-3.5401	11.5846	proprotein convertase subtilisin/kexin type 1 inhibitor
ENSG00000154553	PDLIM3	-3.3597	38.0019	PDZ and LIM domain 3
ENSG00000242265	PEG10	-4.9502	33.8804	paternally expressed 10
ENSG00000092621	PHGDH	-2.6923	31.1375	phosphoglycerate dehydrogenase
ENST00000596491	PHKA1	-2.3541	27.0957	phosphorylase kinase, alpha 1 (muscle)
ENST00000598643	PHKA1	-2.3519	28.8279	phosphorylase kinase, alpha 1 (muscle)
ENST00000601371	PHKA1	-2.3614	29.0178	phosphorylase kinase, alpha 1 (muscle)
ENST00000593378	PHKA1	-2.3878	29.168	phosphorylase kinase, alpha 1 (muscle)
ENSG00000067177	PHKA1	-2.3808	29.36	phosphorylase kinase, alpha 1 (muscle)
ENST00000600891	PHKA1	-2.403	29.4777	phosphorylase kinase, alpha 1 (muscle)
ENSG00000154864	PIEZO2	-2.8263	20.9331	piezo-type mechanosensitive ion channel component 2
ENSG00000171033	PKIA	-2.2223	28.6742	protein kinase (cAMP-dependent, catalytic) inhibitor alpha
ENSG00000105499	PLA2G4C	-2.5272	32.4094	phospholipase A2, group IVC (cytosolic, calcium-independent)
ENSG00000105559	PLEKHA4	-3.1204	32.1381	pleckstrin homology domain containing, family A (phosphoinositide binding specific) member 4
ENST00000596777	PLS3	-2.1196	15.8959	plastin 3
ENST00000593390	PLS3	-2.0126	16.364	plastin 3
ENSG00000176903	PNMA1	-2.3363	47.6921	paraneoplastic Ma antigen 1
ENSG00000124429	POF1B	-2.5754	21.2951	premature ovarian failure, 1B
ENSG00000105852	PON3	-2.1251	13.0713	paraoxonase 3
ENSG00000106536	POU6F2	-2.1092	24.3852	POU class 6 homeobox 2
ENSG00000104881	PPP1R13L	-2.1152	30.9273	protein phosphatase 1, regulatory subunit 13 like
ENSG00000185532	PRKG1	-2.591	20.8837	protein kinase, cGMP-dependent, type I
ENSG00000007038	PRSS21	-2.099	16.2356	protease, serine, 21 (testisin)
ENSG00000196415	PRTN3	-2.4295	11.7995	proteinase 3
ENSG00000135069	PSAT1	-2.5037	24.4849	phosphoserine aminotransferase 1
ENSG00000169403	PTAFR	-2.0457	21.7585	platelet-activating factor receptor
ENST00000574399	PTPRC	-2.3086	11.5147	protein tyrosine phosphatase, receptor type, C
ENST00000575803	PTPRC	-2.3693	12.0634	protein tyrosine phosphatase, receptor type, C
ENST00000573298	PTPRC	-2.1423	13.7051	protein tyrosine phosphatase, receptor type, C
ENST00000576833	PTPRC	-3.0454	17.4376	protein tyrosine phosphatase, receptor type, C
ENST00000574441	PTPRC	-3.0642	17.6453	protein tyrosine phosphatase, receptor type, C
ENST00000575923	PTPRC	-2.9474	18.5695	protein tyrosine phosphatase, receptor type, C
ENST00000573679	PTPRC	-3.1812	28.9689	protein tyrosine phosphatase, receptor type, C
ENST00000573477	PTPRC	-3.1437	29.3084	protein tyrosine phosphatase, receptor type, C
ENSG00000081237	PTPRC	-3.0861	31.2282	protein tyrosine phosphatase, receptor type, C
ENSG00000068976	PYGM	-2.1044	24.9411	phosphorylase, glycogen, muscle
ENSG00000115828	QPCT	-2.7065	17.896	glutaminyl-peptide cyclotransferase
ENSG00000129646	QRICH2	-2.7873	34.1906	glutamine rich 2
ENSG00000143545	RAB13	-2.7655	21.3032	RAB13, member RAS oncogene family
ENSG00000134594	RAB33A	-2.6155	19.9892	RAB33A, member RAS oncogene family
ENSG00000155961	RAB39B	-2.505	33.458	RAB39B, member RAS oncogene family
ENST00000593872	RAB39B	-2.5022	34.1553	RAB39B, member RAS oncogene family
ENSG00000157927	RADIL	-2.3449	20.2663	Ras association and DIL domains
ENSG00000106538	RARRES2	-2.5699	17.1206	retinoic acid receptor responder (tazarotene induced) 2
ENSG00000108551	RASD1	-3.001	16.2168	RAS, dexamethasone-induced 1
ENSG00000076067	RBMS2	-2.0047	24.1974	RNA binding motif, single stranded interacting protein 2
ENSG00000114115	RBP1	-2.2423	13.5538	retinol binding protein 1, cellular
ENSG00000135437	RDH5	-2.0857	25.3042	retinol dehydrogenase 5 (11-cis/9-cis)
ENSG00000132563	REEP2	-4.9084	37.3065	receptor accessory protein 2
ENSG00000090104	RGS1	-2.0015	27.7807	regulator of G-protein signaling 1
ENST00000595841	RHOXF2	-2.3835	12.3482	Rhox homeobox family, member 2
ENSG00000131721	RHOXF2	-2.4013	12.3798	Rhox homeobox family, member 2
ENST00000601882	RHOXF2B	-2.3788	12.4388	Rhox homeobox family, member 2B
ENSG00000203989	RHOXF2B	-2.3967	12.482	Rhox homeobox family, member 2B
ENSG00000172602	RND1	-2.0664	31.6947	Rho family GTPase 1
ENSG00000108830	RND2	-2.6374	18.6223	Rho family GTPase 2
ENSG00000128482	RNF112	-2.013	14.0719	ring finger protein 112
ENSG00000133135	RNF128	-2.642	17.1611	ring finger protein 128, E3 ubiquitin protein ligase
ENSG00000108375	RNF43	-2.099	45.6072	ring finger protein 43
ENSG00000132026	RTBDN	-2.8679	17.1024	retbindin
ENSG00000079102	RUNX1T1	-3.0107	17.5274	runt-related transcription factor 1; translocated to, 1 (cyclin D-related)
ENSG00000197747	S100A10	-2.1069	19.0599	S100 calcium binding protein A10
ENSG00000170989	S1PR1	-3.1735	18.1578	sphingosine-1-phosphate receptor 1
ENSG00000125910	S1PR4	-2.9352	14.1029	sphingosine-1-phosphate receptor 4
ENST00000599108	SAGE1	-3.2057	22.0607	sarcoma antigen 1
ENSG00000181433	SAGE1	-3.1213	23.4001	sarcoma antigen 1
ENST00000596108	SAGE1	-3.2208	24.2219	sarcoma antigen 1
ENST00000597367	SAGE1	-3.2258	24.3067	sarcoma antigen 1
ENST00000601197	SAGE1	-3.2192	24.3852	sarcoma antigen 1
ENSG00000124145	SDC4	-2.9022	41.8678	syndecan 4
ENSG00000145423	SFRP2	-2.1361	11.5491	secreted frizzled-related protein 2
ENSG00000127990	SGCE	-4.2995	36.6216	sarcoglycan, epsilon
ENSG00000126821	SGPP1	-2.477	28.9928	sphingosine-1-phosphate phosphatase 1
ENSG00000129214	SHBG	-2.5063	15.1871	sex hormone-binding globulin
ENSG00000168779	SHOX2	-2.2312	20.7446	short stature homeobox 2
ENSG00000170577	SIX2	-2.2868	14.4082	SIX homeobox 2
ENSG00000135502	SLC26A10	-3.1559	43.654	solute carrier family 26, member 10
ENSG00000168917	SLC35G2	-2.5748	25.2307	solute carrier family 35, member G2
ENST00000603945	SLC9A7	-2.2996	15.2864	solute carrier family 9, subfamily A (NHE7, cation proton antiporter 7), member 7
ENST00000605255	SLC9A7	-2.4014	16.7854	solute carrier family 9, subfamily A (NHE7, cation proton antiporter 7), member 7
ENST00000605845	SLC9A7	-2.7443	22.7529	solute carrier family 9, subfamily A (NHE7, cation proton antiporter 7), member 7
ENSG00000065923	SLC9A7	-2.3781	24.4623	solute carrier family 9, subfamily A (NHE7, cation proton antiporter 7), member 7
ENSG00000137491	SLCO2B1	-3.5451	25.3977	solute carrier organic anion transporter family, member 2B1
ENSG00000253457	SMIM18	-2.1755	12.8401	small integral membrane protein 18
ENSG00000086300	SNX10	-2.2001	29.0513	sorting nexin 10
ENSG00000120896	SORBS3	-2.2403	34.4199	sorbin and SH3 domain containing 3
ENST00000584087	SV2A	-4.9625	21.9573	synaptic vesicle glycoprotein 2A
ENST00000581609	SV2A	-5.22	31.2914	synaptic vesicle glycoprotein 2A
ENSG00000159164	SV2A	-4.8273	34.4329	synaptic vesicle glycoprotein 2A
ENSG00000132872	SYT4	-2.0058	10.1733	synaptotagmin IV
ENSG00000164674	SYTL3	-2.0101	24.3993	synaptotagmin-like 3
ENSG00000112837	TBX18	-2.5511	11.6049	T-box 18
ENSG00000173991	TCAP	-2.5483	25.1079	titin-cap
ENSG00000146221	TCTE1	-2.3449	20.8012	t-complex-associated-testis-expressed 1
ENSG00000095627	TDRD1	-2.3218	12.9695	tudor domain containing 1
ENSG00000005108	THSD7A	-2.7245	13.1097	thrombospondin, type I, domain containing 7A
ENSG00000038295	TLL1	-3.2555	23.9606	tolloid-like 1
ENST00000567425	TMEM130	-2.0244	10.9493	transmembrane protein 130
ENSG00000127863	TNFRSF19	-3.4499	18.4949	tumor necrosis factor receptor superfamily, member 19
ENSG00000049249	TNFRSF9	-3.7139	20.5469	tumor necrosis factor receptor superfamily, member 9
ENST00000424718	TNXB	-2.1246	16.7705	tenascin XB
ENST00000383159	TNXB	-2.1475	16.9655	tenascin XB
ENST00000440248	TNXB	-2.1308	16.9959	tenascin XB
ENST00000424713	TNXB	-2.1756	17.1591	tenascin XB
ENST00000548649	TNXB	-2.1255	17.5403	tenascin XB
ENST00000412618	TNXB	-2.2146	17.7044	tenascin XB
ENST00000549232	TNXB	-2.1481	17.7235	tenascin XB
ENST00000550212	TNXB	-2.1316	17.7393	tenascin XB
ENSG00000168477	TNXB	-2.2346	21.2104	tenascin XB
ENSG00000073282	TP63	-3.4923	24.7012	tumor protein p63
ENST00000570538	TRBC1	-2.6219	14.5375	T cell receptor beta constant 1
ENSG00000104321	TRPA1	-3.5003	22.8141	transient receptor potential cation channel, subfamily A, member 1
ENSG00000133107	TRPC4	-3.672	25.8782	transient receptor potential cation channel, subfamily C, member 4
ENSG00000119121	TRPM6	-2.2053	19.0611	transient receptor potential cation channel, subfamily M, member 6
ENSG00000165409	TSHR	-2.5459	22.3791	thyroid stimulating hormone receptor
ENSG00000180543	TSPYL5	-7.3296	41.4368	TSPY-like 5
ENSG00000206203	TSSK2	-2.723	27.2467	testis-specific serine kinase 2
ENSG00000100154	TTC28	-2.1705	23.0813	tetratricopeptide repeat domain 28
ENSG00000197355	UAP1L1	-2.2754	29.9391	UDP-N-acteylglucosamine pyrophosphorylase 1-like 1
ENSG00000092929	UNC13D	-2.1563	24.261	unc-13 homolog D (C. elegans)
ENSG00000184979	USP18	-2.1286	18.9727	ubiquitin specific peptidase 18
ENSG00000162692	VCAM1	-2.5796	14.9189	vascular cell adhesion molecule 1
ENSG00000128218	VPREB3	-2.6631	16.3503	pre-B lymphocyte 3
ENSG00000188730	VWC2	-3.1483	14.9877	von Willebrand factor C domain containing 2
ENSG00000127578	WFIKKN1	-2.584	22.5432	WAP, follistatin/kazal, immunoglobulin, kunitz and netrin domain containing 1
ENSG00000126562	WNK4	-3.7346	28.5554	WNK lysine deficient protein kinase 4
ENSG00000135925	WNT10A	-3.0444	37.3931	wingless-type MMTV integration site family, member 10A
ENSG00000108379	WNT3	-2.5322	24.5121	wingless-type MMTV integration site family, member 3
ENSG00000169554	ZEB2	-4.7544	30.173	zinc finger E-box binding homeobox 2
ENSG00000043355	ZIC2	-2.2321	24.9245	Zic family member 2
ENSG00000174586	ZNF497	-2.002	21.6824	zinc finger protein 497
ENSG00000168916	ZNF608	-2.5148	20.5596	zinc finger protein 608
ENSG00000196381	ZNF781	-2.4639	12.1339	zinc finger protein 781
ENSG00000170396	ZNF804A	-2.0034	21.9516	zinc finger protein 804A

## Sheet: 3 higher in S
RnaSeqId	Gene symbol	log2FC	-log10(adjusted P-value)	description
ENSG00000125257	ABCC4	2.0899	31.1471	ATP-binding cassette, sub-family C (CFTR/MRP), member 4
ENSG00000118777	ABCG2	3.0721	28.8844	ATP-binding cassette, sub-family G (WHITE), member 2
ENSG00000163995	ABLIM2	4.5291	24.5527	actin binding LIM protein family, member 2
ENSG00000159842	ABR	2.9371	45.9104	active BCR-related
ENSG00000102575	ACP5	2.0417	10.4371	acid phosphatase 5, tartrate resistant
ENSG00000197142	ACSL5	2.1142	36.4763	acyl-CoA synthetase long-chain family member 5
ENSG00000117148	ACTL8	3.3052	15.5505	actin-like 8
ENSG00000132744	ACY3	3.4658	23.4219	aspartoacylase (aminocyclase) 3
ENSG00000138316	ADAMTS14	4.5064	23.9829	ADAM metallopeptidase with thrombospondin type 1 motif, 14
ENSG00000166106	ADAMTS15	3.7149	20.9881	ADAM metallopeptidase with thrombospondin type 1 motif, 15
ENSG00000140470	ADAMTS17	4.8743	35.2292	ADAM metallopeptidase with thrombospondin type 1 motif, 17
ENSG00000087116	ADAMTS2	2.055	11.385	ADAM metallopeptidase with thrombospondin type 1 motif, 2
ENSG00000164742	ADCY1	2.7058	21.0483	adenylate cyclase 1 (brain)
ENSG00000174233	ADCY6	2.54	36.1831	adenylate cyclase 6
ENST00000606003	ADD2	2.2157	13.0066	adducin 2 (beta)
ENST00000606970	ADD2	2.3041	14.4927	adducin 2 (beta)
ENST00000607677	ADD2	2.6354	14.5161	adducin 2 (beta)
ENST00000606698	ADD2	2.911	21.3515	adducin 2 (beta)
ENST00000607524	ADD2	3.0164	20.3016	adducin 2 (beta)
ENST00000606120	ADD2	3.0293	22.4266	adducin 2 (beta)
ENST00000606038	ADD2	3.3096	23.5352	adducin 2 (beta)
ENST00000607267	ADD2	3.5111	25.5671	adducin 2 (beta)
ENSG00000075340	ADD2	3.6832	25.3783	adducin 2 (beta)
ENSG00000163485	ADORA1	2.3933	15.7892	adenosine A1 receptor
ENSG00000106624	AEBP1	2.2697	10.1649	AE binding protein 1
ENSG00000196526	AFAP1	4.6259	34.1211	actin filament associated protein 1
ENSG00000169129	AFAP1L2	2.3216	16.627	actin filament associated protein 1-like 2
ENSG00000185567	AHNAK2	2.825	13.6704	AHNAK nucleoprotein 2
ENSG00000106546	AHR	2.5402	24.4518	aryl hydrocarbon receptor
ENSG00000126878	AIF1L	2.4408	20.4537	allograft inflammatory factor 1-like
ENSG00000196581	AJAP1	6.5744	41.3198	adherens junctions associated protein 1
ENSG00000170017	ALCAM	3.7443	36.4283	activated leukocyte cell adhesion molecule
ENSG00000012779	ALOX5	2.9389	22.0089	arachidonate 5-lipoxygenase
ENST00000574291	ALOX5	3.045	21.3469	arachidonate 5-lipoxygenase
ENSG00000178038	ALS2CL	3.8489	23.1709	ALS2 C-terminal like
ENSG00000160593	AMICA1	3.0313	16.947	adhesion molecule, interacts with CXADR antigen 1
ENSG00000126016	AMOT	2.6199	17.2692	angiomotin
ENSG00000166025	AMOTL1	3.7119	34.1146	angiomotin like 1
ENSG00000078053	AMPH	2.8207	16.3493	amphiphysin
ENSG00000169604	ANTXR1	3.2098	22.0072	anthrax toxin receptor 1
ENSG00000163297	ANTXR2	3.9419	34.9732	anthrax toxin receptor 2
ENSG00000002726	AOC1	2.5689	14.2826	amine oxidase, copper containing 1
ENSG00000077420	APBB1IP	3.5721	27.3618	amyloid beta (A4) precursor protein-binding, family B, member 1 interacting protein
ENSG00000171388	APLN	2.66	12.9247	apelin
ENSG00000239713	APOBEC3G	2.156	39.5874	apolipoprotein B mRNA editing enzyme, catalytic polypeptide-like 3G
ENSG00000184730	APOBR	2.6883	19.219	apolipoprotein B receptor
ENSG00000142192	APP	3.9544	52.6807	amyloid beta (A4) precursor protein
ENSG00000047365	ARAP2	2.1095	23.9086	ArfGAP with RhoGAP domain, ankyrin repeat and PH domain 2
ENSG00000198576	ARC	2.6512	15.8283	activity-regulated cytoskeleton-associated protein
ENSG00000109321	AREG	2.5291	14.4513	amphiregulin
ENSG00000205595	AREGB	2.5245	14.3265	amphiregulin B
ENSG00000137727	ARHGAP20	2.87	16.7734	Rho GTPase activating protein 20
ENSG00000128805	ARHGAP22	2.1079	17.2001	Rho GTPase activating protein 22
ENSG00000134909	ARHGAP32	3.1941	22.5757	Rho GTPase activating protein 32
ENSG00000047648	ARHGAP6	4.4667	25.6178	Rho GTPase activating protein 6
ENSG00000111348	ARHGDIB	4.0496	46.3694	Rho GDP dissociation inhibitor (GDI) beta
ENSG00000074964	ARHGEF10L	6.3808	36.3453	Rho guanine nucleotide exchange factor (GEF) 10-like
ENSG00000130762	ARHGEF16	3.9711	23.5286	Rho guanine nucleotide exchange factor (GEF) 16
ENSG00000110237	ARHGEF17	2.4288	27.9923	Rho guanine nucleotide exchange factor (GEF) 17
ENSG00000050327	ARHGEF5	2.0654	12.8137	Rho guanine nucleotide exchange factor (GEF) 5
ENSG00000152213	ARL11	2.8737	18.4604	ADP-ribosylation factor-like 11
ENSG00000188042	ARL4C	4.3698	32.4293	ADP-ribosylation factor-like 4C
ENSG00000118690	ARMC2	2.8628	42.4654	armadillo repeat containing 2
ENST00000596872	ARMCX2	2.1575	11.3888	armadillo repeat containing, X-linked 2
ENST00000597913	ARMCX2	2.1975	11.9323	armadillo repeat containing, X-linked 2
ENST00000597565	ARMCX2	2.2183	12.8601	armadillo repeat containing, X-linked 2
ENSG00000184867	ARMCX2	2.321	12.4844	armadillo repeat containing, X-linked 2
ENSG00000125962	ARMCX5	2.4631	27.5276	armadillo repeat containing, X-linked 5
ENSG00000172379	ARNT2	2.8428	16.4015	aryl-hydrocarbon receptor nuclear translocator 2
ENSG00000140450	ARRDC4	2.2853	16.2121	arrestin domain containing 4
ENSG00000183876	ARSI	3.0093	16.7299	arylsulfatase family, member I
ENSG00000188611	ASAH2	2.4405	28.0943	N-acylsphingosine amidohydrolase (non-lysosomal ceramidase) 2
ENSG00000204147	ASAH2B	2.2246	30.8244	N-acylsphingosine amidohydrolase (non-lysosomal ceramidase) 2B
ENSG00000072444	ASAH2C	2.2718	20.8737	N-acylsphingosine amidohydrolase (non-lysosomal ceramidase) 2C
ENSG00000100628	ASB2	2.5585	35.4347	ankyrin repeat and SOCS box containing 2
ENSG00000141431	ASXL3	2.6895	14.8665	additional sex combs like 3 (Drosophila)
ENSG00000206190	ATP10A	5.1422	28.6681	ATPase, class V, type 10A
ENSG00000074370	ATP2A3	2.371	41.9309	ATPase, Ca++ transporting, ubiquitous
ENSG00000124406	ATP8A1	2.0733	28.0742	ATPase, aminophospholipid transporter (APLT), class I, type 8A, member 1
ENSG00000132932	ATP8A2	2.3392	22.9885	ATPase, aminophospholipid transporter, class I, type 8A, member 2
ENSG00000054793	ATP9A	5.3108	33.3662	ATPase, class II, type 9A
ENSG00000107518	ATRNL1	2.8826	21.0845	attractin-like 1
ENSG00000158321	AUTS2	3.0581	21.1619	autism susceptibility candidate 2
ENSG00000160862	AZGP1	2.0922	12.6599	alpha-2-glycoprotein 1, zinc-binding
ENSG00000172318	B3GALT1	2.7936	15.0379	UDP-Gal:betaGlcNAc beta 1,3-galactosyltransferase, polypeptide 1
ENSG00000182240	BACE2	4.1832	27.3363	beta-site APP-cleaving enzyme 2
ENSG00000181790	BAI1	3.7334	21.0429	brain-specific angiogenesis inhibitor 1
ENSG00000121753	BAI2	2.4237	16.0854	brain-specific angiogenesis inhibitor 2
ENSG00000135298	BAI3	2.2091	12.8046	brain-specific angiogenesis inhibitor 3
ENSG00000176788	BASP1	2.8776	22.2336	brain abundant, membrane attached signal protein 1
ENSG00000127152	BCL11B	2.1689	21.8233	B-cell CLL/lymphoma 11B (zinc finger protein)
ENSG00000168398	BDKRB2	2.4182	13.1771	bradykinin receptor B2
ENSG00000183092	BEGAIN	2.9967	13.5386	brain-enriched guanylate kinase-associated
ENSG00000188848	BEND4	3.1944	21.3368	BEN domain containing 4
ENSG00000127325	BEST3	3.4359	18.6593	bestrophin 3
ENSG00000125864	BFSP1	2.1945	13.3742	beaded filament structural protein 1, filensin
ENSG00000136717	BIN1	2.5832	34.6003	bridging integrator 1
ENSG00000125378	BMP4	2.6026	19.8308	bone morphogenetic protein 4
ENSG00000101144	BMP7	4.8277	37.6283	bone morphogenetic protein 7
ENSG00000138696	BMPR1B	3.1049	20.5565	bone morphogenetic protein receptor, type IB
ENSG00000132640	BTBD3	3.6259	35.8967	BTB (POZ) domain containing 3
ENST00000566356	BTC	2.713	13.6191	betacellulin
ENSG00000174808	BTC	2.8782	14.3907	betacellulin
ENSG00000186265	BTLA	2.2528	10.2516	B and T lymphocyte associated
ENSG00000107738	C10orf54	3.3839	38.0202	chromosome 10 open reading frame 54
ENSG00000110665	C11orf21	3.4423	19.6574	chromosome 11 open reading frame 21
ENSG00000184682	C11orf89	2.6113	16.8199	chromosome 11 open reading frame 89
ENSG00000187479	C11orf96	2.6355	13.8581	chromosome 11 open reading frame 96
ENSG00000214215	C12orf74	2.705	12.1057	chromosome 12 open reading frame 74
ENSG00000257242	C12orf79	2.8353	16.7374	chromosome 12 open reading frame 79
ENSG00000166780	C16orf45	2.3828	19.3984	chromosome 16 open reading frame 45
ENSG00000185905	C16orf54	4.8587	28.8726	chromosome 16 open reading frame 54
ENSG00000203709	C1orf132	2.5891	16.7404	chromosome 1 open reading frame 132
ENSG00000187642	C1orf170	2.541	15.9316	chromosome 1 open reading frame 170
ENSG00000175707	C1orf172	3.3434	22.5556	chromosome 1 open reading frame 172
ENST00000582619	C1orf186	2.0091	12.0698	chromosome 1 open reading frame 186
ENSG00000196533	C1orf186	2.2434	28.1716	chromosome 1 open reading frame 186
ENST00000584198	C1orf186	2.2919	18.5007	chromosome 1 open reading frame 186
ENST00000585172	C1orf186	2.4946	24.3631	chromosome 1 open reading frame 186
ENST00000582070	C1orf186	2.5816	23.568	chromosome 1 open reading frame 186
ENST00000582596	C1orf186	2.6003	24.2344	chromosome 1 open reading frame 186
ENST00000604113	C1orf186	2.6008	22.666	chromosome 1 open reading frame 186
ENSG00000188004	C1orf204	3.6655	22.0401	chromosome 1 open reading frame 204
ENSG00000176659	C20orf197	2.8281	13.608	chromosome 20 open reading frame 197
ENSG00000184385	C21orf128	3.1702	23.9333	chromosome 21 open reading frame 128
ENSG00000172478	C2orf54	2.6844	14.569	chromosome 2 open reading frame 54
ENSG00000134830	C5AR2	2.5587	20.3666	complement component 5a receptor 2
ENSG00000164743	C8orf48	3.432	20.8436	chromosome 8 open reading frame 48
ENSG00000154975	CA10	4.3189	20.5175	carbonic anhydrase X
ENSG00000107159	CA9	2.562	19.4344	carbonic anhydrase IX
ENSG00000175544	CABP4	2.2926	11.9394	calcium binding protein 4
ENSG00000158966	CACHD1	2.1366	17.3412	cache domain containing 1
ENSG00000151067	CACNA1C	3.0015	19.4624	calcium channel, voltage-dependent, L type, alpha 1C subunit
ENSG00000153956	CACNA2D1	2.0481	11.4046	calcium channel, voltage-dependent, alpha 2/delta subunit 1
ENSG00000151062	CACNA2D4	2.7715	19.0156	calcium channel, voltage-dependent, alpha 2/delta subunit 4
ENSG00000081803	CADPS2	2.6279	43.275	Ca++-dependent secretion activator 2
ENSG00000004660	CAMKK1	3.3127	33.0903	calcium/calmodulin-dependent protein kinase kinase 1, alpha
ENSG00000112186	CAP2	4.5273	31.3974	CAP, adenylate cyclase-associated protein, 2 (yeast)
ENSG00000162949	CAPN13	2.3205	14.424	calpain 13
ENSG00000100065	CARD10	2.6234	13.8717	caspase recruitment domain family, member 10
ENSG00000198286	CARD11	3.5307	29.8748	caspase recruitment domain family, member 11
ENSG00000255221	CARD17	2.3338	11.7453	caspase recruitment domain family, member 17
ENSG00000196954	CASP4	2.7905	40.1756	caspase 4, apoptosis-related cysteine peptidase
ENSG00000129993	CBFA2T3	2.925	27.5169	core-binding factor, runt domain, alpha subunit 2; translocated to, 3
ENSG00000181982	CCDC149	6.1101	38.2824	coiled-coil domain containing 149
ENSG00000108702	CCL1	2.7465	17.1649	chemokine (C-C motif) ligand 1
ENSG00000129277	CCL4	2.5037	17.6454	chemokine (C-C motif) ligand 4
ENSG00000205020	CCL4L1	3.5205	23.8461	chemokine (C-C motif) ligand 4-like 1
ENST00000567608	CCL4L2	2.9275	17.7133	chemokine (C-C motif) ligand 4-like 2
ENST00000562236	CCL4L2	3.0071	22.6359	chemokine (C-C motif) ligand 4-like 2
ENST00000569856	CCL4L2	3.0512	19.5678	chemokine (C-C motif) ligand 4-like 2
ENST00000564234	CCL4L2	3.1041	17.9974	chemokine (C-C motif) ligand 4-like 2
ENST00000567807	CCL4L2	3.1078	17.7285	chemokine (C-C motif) ligand 4-like 2
ENST00000567858	CCL4L2	3.1293	18.3529	chemokine (C-C motif) ligand 4-like 2
ENST00000563132	CCL4L2	3.2103	19.4789	chemokine (C-C motif) ligand 4-like 2
ENSG00000197262	CCL4L2	3.6173	25.5925	chemokine (C-C motif) ligand 4-like 2
ENST00000563802	CCL4L2	3.6894	23.1657	chemokine (C-C motif) ligand 4-like 2
ENSG00000163823	CCR1	3.631	40.0654	chemokine (C-C motif) receptor 1
ENSG00000183625	CCR3	2.7885	27.2041	chemokine (C-C motif) receptor 3
ENSG00000091972	CD200	2.5038	14.2332	CD200 molecule
ENSG00000167851	CD300A	8.8673	37.3065	CD300a molecule
ENSG00000167850	CD300C	5.5116	31.4596	CD300c molecule
ENSG00000105383	CD33	4.0812	31.6564	CD33 molecule
ENSG00000104894	CD37	4.5242	34.5618	CD37 molecule
ENSG00000004468	CD38	2.1945	37.3544	CD38 molecule
ENSG00000198851	CD3E	4.6677	31.0285	CD3e molecule, epsilon (CD3-TCR complex)
ENSG00000101017	CD40	4.9638	25.0839	CD40 molecule, TNF receptor superfamily member 5
ENSG00000026508	CD44	6.1246	32.7586	CD44 molecule (Indian blood group)
ENSG00000169442	CD52	2.6228	10.9878	CD52 molecule
ENSG00000143119	CD53	4.2402	39.8871	CD53 molecule
ENSG00000073754	CD5L	3.728	20.9483	CD5 molecule-like
ENSG00000013725	CD6	2.6441	17.8013	CD6 molecule
ENSG00000129226	CD68	3.7609	41.6474	CD68 molecule
ENSG00000173762	CD7	3.5349	11.4289	CD7 molecule
ENSG00000105369	CD79A	2.6275	23.0394	CD79a molecule, immunoglobulin-associated alpha
ENSG00000085117	CD82	2.9423	29.8748	CD82 molecule
ENSG00000114013	CD86	2.0832	20.7165	CD86 molecule
ENSG00000010278	CD9	5.4949	29.2646	CD9 molecule
ENSG00000125810	CD93	2.5004	15.9826	CD93 molecule
ENSG00000158825	CDA	3.3333	17.5594	cytidine deaminase
ENSG00000163171	CDC42EP3	2.7364	39.441	CDC42 effector protein (Rho GTPase binding) 3
ENSG00000129910	CDH15	2.1438	19.6668	cadherin 15, type 1, M-cadherin (myotubule)
ENSG00000071991	CDH19	3.0394	17.0379	cadherin 19, type 2
ENSG00000170558	CDH2	7.6267	40.3687	cadherin 2, type 1, N-cadherin (neuronal)
ENSG00000148600	CDHR1	3.2269	18.1165	cadherin-related family member 1
ENSG00000129757	CDKN1C	2.6883	20.5123	cyclin-dependent kinase inhibitor 1C (p57, Kip2)
ENSG00000109089	CDR2L	2.5135	15.9694	cerebellar degeneration-related protein 2-like
ENSG00000163624	CDS1	4.2266	33.3041	CDP-diacylglycerol synthase (phosphatidate cytidylyltransferase) 1
ENSG00000048740	CELF2	3.1567	36.5612	CUGBP, Elav-like family member 2
ENSG00000099814	CEP170B	2.9893	34.6546	centrosomal protein 170B
ENSG00000172292	CERS6	2.7935	36.3403	ceramide synthase 6
ENST00000576185	CES1	2.222	16.0157	carboxylesterase 1
ENST00000561966	CES1	2.2254	14.5937	carboxylesterase 1
ENST00000576783	CES1	2.4391	16.397	carboxylesterase 1
ENST00000571922	CES1	2.563	17.8331	carboxylesterase 1
ENST00000574513	CES1	2.564	17.8242	carboxylesterase 1
ENSG00000198848	CES1	2.6123	18.2198	carboxylesterase 1
ENSG00000172824	CES4A	2.5099	17.9825	carboxylesterase 4A
ENSG00000000971	CFH	2.0742	16.0624	complement factor H
ENSG00000016391	CHDH	2.1927	25.1865	choline dehydrogenase
ENSG00000064886	CHI3L2	3.7339	23.6672	chitinase 3-like 2
ENSG00000106069	CHN2	2.2199	18.7312	chimerin 2
ENSG00000166664	CHRFAM7A	2.0136	12.5955	CHRNA7 (cholinergic receptor, nicotinic, alpha 7, exons 5-10) and FAM7A (family with sequence similarity 7A, exons A-E) fusion
ENSG00000175344	CHRNA7	2.2586	13.0395	cholinergic receptor, nicotinic, alpha 7 (neuronal)
ENSG00000124302	CHST8	3.7456	28.6031	carbohydrate (N-acetylgalactosamine 4-0) sulfotransferase 8
ENSG00000154080	CHST9	2.776	13.9978	carbohydrate (N-acetylgalactosamine 4-0) sulfotransferase 9
ENSG00000198108	CHSY3	3.6236	22.2389	chondroitin sulfate synthase 3
ENSG00000114737	CISH	2.8305	29.2597	cytokine inducible SH2-containing protein
ENSG00000136026	CKAP4	3.6828	34.6922	cytoskeleton-associated protein 4
ENSG00000181885	CLDN7	2.2163	15.2444	claudin 7
ENSG00000197992	CLEC9A	2.4638	16.314	C-type lectin domain family 9, member A
ENSG00000115295	CLIP4	2.457	18.7741	CAP-GLY domain containing linker protein family, member 4
ENSG00000165959	CLMN	4.799	45.0474	calmin (calponin-like, transmembrane)
ENSG00000109684	CLNK	2.4528	18.0294	cytokine-dependent hematopoietic cell linker
ENSG00000174600	CMKLR1	2.6361	16.8298	chemokine-like receptor 1
ENSG00000134326	CMPK2	2.0542	15.2817	cytidine monophosphate (UMP-CMP) kinase 2, mitochondrial
ENSG00000149970	CNKSR2	3.1508	31.2788	connector enhancer of kinase suppressor of Ras 2
ENSG00000113805	CNTN3	2.4994	17.5765	contactin 3 (plasmacytoma associated)
ENSG00000174469	CNTNAP2	2.7558	21.1945	contactin associated protein-like 2
ENSG00000106714	CNTNAP3	2.5909	22.1972	contactin associated protein-like 3
ENSG00000154529	CNTNAP3B	2.8577	24.0894	contactin associated protein-like 3B
ENSG00000106078	COBL	2.2872	15.5427	cordon-bleu WH2 repeat protein
ENSG00000197467	COL13A1	2.8654	13.6944	collagen, type XIII, alpha 1
ENSG00000182871	COL18A1	2.0068	26.4758	collagen, type XVIII, alpha 1
ENSG00000050767	COL23A1	3.4726	16.7404	collagen, type XXIII, alpha 1
ENSG00000171502	COL24A1	2.5531	33.5043	collagen, type XXIV, alpha 1
ENSG00000130635	COL5A1	3.0589	15.7863	collagen, type V, alpha 1
ENSG00000142156	COL6A1	2.212	16.0609	collagen, type VI, alpha 1
ENSG00000102879	CORO1A	3.632	52.3673	coronin, actin binding protein, 1A
ENSG00000103187	COTL1	2.5981	19.9746	coactosin-like 1 (Dictyostelium)
ENSG00000160111	CPAMD8	2.2781	21.1263	C3 and PZP-like, alpha-2-macroglobulin domain containing 8
ENSG00000109472	CPE	2.1832	13.1979	carboxypeptidase E
ENSG00000124772	CPNE5	4.7077	33.2116	copine V
ENSG00000100884	CPNE6	2.0526	10.0055	copine VI (neuronal)
ENSG00000103381	CPPED1	4.6526	39.9295	calcineurin-like phosphoesterase domain containing 1
ENSG00000104324	CPQ	2.048	28.2472	carboxypeptidase Q
ENSG00000117322	CR2	3.8382	27.2162	complement component (3d/Epstein Barr virus) receptor 2
ENSG00000095321	CRAT	2.6767	32.6918	carnitine O-acetyltransferase
ENSG00000145708	CRHBP	2.3328	14.6158	corticotropin releasing hormone binding protein
ENST00000572769	CRIM1	3.0882	22.0666	cysteine rich transmembrane BMP regulator 1 (chordin-like)
ENST00000575470	CRIM1	3.9883	27.0697	cysteine rich transmembrane BMP regulator 1 (chordin-like)
ENSG00000150938	CRIM1	4.0067	25.7004	cysteine rich transmembrane BMP regulator 1 (chordin-like)
ENST00000574904	CRIM1	4.0392	25.8754	cysteine rich transmembrane BMP regulator 1 (chordin-like)
ENSG00000257341	CRIP1	2.7411	26.7566
ENST00000605516	CRIP1	2.7702	21.2498
ENST00000605214	CRIP1	2.9357	10.8135
ENST00000604117	CRIP1	2.9659	11.0097
ENST00000604730	CRIP1	2.9666	11.0384
ENST00000603619	CRIP1	3.1401	19.9013	cysteine-rich protein 1 (intestinal)
ENST00000605252	CRIP1	3.1655	13.9183	cysteine-rich protein 1 (intestinal)
ENST00000604460	CRIP1	3.1924	20.0818	cysteine-rich protein 1 (intestinal)
ENST00000604601	CRIP1	3.2235	20.3541	cysteine-rich protein 1 (intestinal)
ENSG00000213145	CRIP1	3.2449	25.4366	cysteine-rich protein 1 (intestinal)
ENST00000605478	CRIP1	3.2812	17.7045	cysteine-rich protein 1 (intestinal)
ENST00000605557	CRIP1	3.5025	24.2188	cysteine-rich protein 1 (intestinal)
ENSG00000072832	CRMP1	3.2074	27.1905	collapsin response mediator protein 1
ENSG00000100122	CRYBB1	3.1519	20.1672	crystallin, beta B1
ENSG00000100368	CSF2RB	4.4271	42.3741	colony stimulating factor 2 receptor, beta, low-affinity (granulocyte-macrophage)
ENSG00000147408	CSGALNACT1	2.7421	25.7686	chondroitin sulfate N-acetylgalactosaminyltransferase 1
ENSG00000077984	CST7	2.7922	17.3283	cystatin F (leukocystatin)
ENSG00000164932	CTHRC1	3.1549	21.6356	collagen triple helix repeat containing 1
ENSG00000169862	CTNND2	2.1598	10.0265	catenin (cadherin-associated protein), delta 2
ENSG00000174080	CTSF	2.0278	12.9844	cathepsin F
ENSG00000100448	CTSG	2.2089	15.7476	cathepsin G
ENSG00000103811	CTSH	3.0485	33.4213	cathepsin H
ENST00000573499	CTSO	2.059	28.8003	cathepsin O
ENSG00000256043	CTSO	2.0765	28.3566	cathepsin O
ENSG00000180891	CUEDC1	2.2031	14.9413	CUE domain containing 1
ENSG00000168329	CX3CR1	3.2096	18.7027	chemokine (C-X3-C motif) receptor 1
ENSG00000107562	CXCL12	3.3479	12.2937	chemokine (C-X-C motif) ligand 12
ENSG00000161921	CXCL16	3.4988	32.6181	chemokine (C-X-C motif) ligand 16
ENSG00000186810	CXCR3	4.121	28.6304	chemokine (C-X-C motif) receptor 3
ENSG00000008283	CYB561	2.0976	23.0925	cytochrome b561
ENST00000598533	CYBB	2.919	18.1695	cytochrome b-245, beta polypeptide
ENST00000602259	CYBB	3.4891	31.6569	cytochrome b-245, beta polypeptide
ENST00000600599	CYBB	3.4902	32.7856	cytochrome b-245, beta polypeptide
ENST00000596392	CYBB	3.5884	36.3706	cytochrome b-245, beta polypeptide
ENSG00000165168	CYBB	3.7141	36.2478	cytochrome b-245, beta polypeptide
ENSG00000140465	CYP1A1	2.5519	19.8577	cytochrome P450, family 1, subfamily A, polypeptide 1
ENSG00000019186	CYP24A1	2.41	11.555	cytochrome P450, family 24, subfamily A, polypeptide 1
ENSG00000171903	CYP4F11	3.4954	19.5997	cytochrome P450, family 4, subfamily F, polypeptide 11
ENSG00000173198	CYSLTR1	3.9949	33.9855	cysteinyl leukotriene receptor 1
ENSG00000100055	CYTH4	5.3571	39.8878	cytohesin 4
ENSG00000153071	DAB2	2.5584	15.2967	Dab, mitogen-responsive phosphoprotein, homolog 2 (Drosophila)
ENSG00000165617	DACT1	2.6582	18.8587	dishevelled-binding antagonist of beta-catenin 1
ENSG00000070190	DAPP1	4.3	39.8679	dual adaptor of phosphotyrosine and 3-phosphoinositides
ENSG00000123454	DBH	2.5324	15.3923	dopamine beta-hydroxylase (dopamine beta-monooxygenase)
ENSG00000110063	DCPS	2.1766	53.3267	decapping enzyme, scavenger
ENSG00000153904	DDAH1	5.4817	38.0107	dimethylarginine dimethylaminohydrolase 1
ENSG00000145358	DDIT4L	3.3696	19.7979	DNA-damage-inducible transcript 4-like
ENSG00000203797	DDO	2.6153	17.2425	D-aspartate oxidase
ENSG00000105339	DENND3	2.2222	33.6218	DENN/MADD domain containing 3
ENSG00000205593	DENND6B	2.162	35.9041	DENN/MADD domain containing 6B
ENSG00000099958	DERL3	3.1675	48.3582	derlin 3
ENSG00000116133	DHCR24	2.6302	55.3668	24-dehydrocholesterol reductase
ENSG00000162496	DHRS3	3.0802	19.6395	dehydrogenase/reductase (SDR family) member 3
ENSG00000151240	DIP2C	3.8313	31.4442	DIP2 disco-interacting protein 2 homolog C (Drosophila)
ENSG00000162595	DIRAS3	2.0124	11.2896	DIRAS family, GTP-binding RAS-like 3
ENSG00000162946	DISC1	2.3236	30.346	disrupted in schizophrenia 1
ENSG00000164741	DLC1	3.6512	19.9558	deleted in liver cancer 1
ENSG00000187908	DMBT1	2.9104	14.2075	deleted in malignant brain tumors 1
ENSG00000120675	DNAJC15	3.1537	34.023	DnaJ (Hsp40) homolog, subfamily C, member 15
ENSG00000187957	DNER	2.1196	10.3843	delta/notch-like EGF repeat containing
ENSG00000147459	DOCK5	3.9476	33.5315	dedicator of cytokinesis 5
ENSG00000107099	DOCK8	2.5641	49.166	dedicator of cytokinesis 8
ENSG00000197635	DPP4	3.6501	20.6659	dipeptidyl-peptidase 4
ENSG00000151640	DPYSL4	3.9542	27.2389	dihydropyrimidinase-like 4
ENSG00000171587	DSCAM	3.6747	18.1078	Down syndrome cell adhesion molecule
ENST00000572659	DSEL	3.237	23.3462	dermatan sulfate epimerase-like
ENSG00000046604	DSG2	4.7389	38.5835	desmoglein 2
ENSG00000096696	DSP	4.3025	15.8371	desmoplakin
ENSG00000134769	DTNA	2.8272	37.1661	dystrobrevin, alpha
ENSG00000158716	DUSP23	2.2473	17.7698	dual specificity phosphatase 23
ENSG00000158560	DYNC1I1	3.738	33.6424	dynein, cytoplasmic 1, intermediate chain 1
ENSG00000134463	ECHDC3	2.9956	20.3674	enoyl CoA hydratase domain containing 3
ENSG00000158813	EDA	2.6613	27.0007	ectodysplasin A
ENSG00000131080	EDA2R	3.1458	27.1734	ectodysplasin A2 receptor
ENSG00000101210	EEF1A2	5.1448	26.271	eukaryotic translation elongation factor 1 alpha 2
ENSG00000114654	EFCC1	4.0235	30.8061	EF-hand and coiled-coil domain containing 1
ENSG00000115380	EFEMP1	3.2394	20.3878	EGF containing fibulin-like extracellular matrix protein 1
ENSG00000125266	EFNB2	2.273	26.4997	ephrin-B2
ENSG00000172889	EGFL7	3.7648	24.1091	EGF-like-domain, multiple 7
ENSG00000129521	EGLN3	2.9363	15.1654	egl nine homolog 3 (C. elegans)
ENSG00000163412	EIF4E3	3.2881	38.2079	eukaryotic translation initiation factor 4E family member 3
ENSG00000225968	ELFN1	2.3008	14.2541	extracellular leucine-rich repeat and fibronectin type III domain containing 1
ENSG00000118402	ELOVL4	3.5553	25.1317	ELOVL fatty acid elongase 4
ENSG00000170571	EMB	2.2876	43.1061	embigin
ENSG00000186998	EMID1	4.5834	29.5559	EMI domain containing 1
ENSG00000127507	EMR2	2.7878	36.1691	egf-like module containing, mucin-like, hormone receptor-like 2
ENSG00000171617	ENC1	3.3239	29.8552	ectodermal-neural cortex 1 (with BTB domain)
ENSG00000188833	ENTPD8	2.1707	11.0004	ectonucleoside triphosphate diphosphohydrolase 8
ENSG00000116016	EPAS1	3.8431	31.6666	endothelial PAS domain protein 1
ENSG00000088367	EPB41L1	2.1661	34.4117	erythrocyte membrane protein band 4.1-like 1
ENSG00000082397	EPB41L3	2.7267	15.271	erythrocyte membrane protein band 4.1-like 3
ENSG00000095203	EPB41L4B	2.3945	20.1452	erythrocyte membrane protein band 4.1 like 4B
ENSG00000086289	EPDR1	2.1813	31.3052	ependymin related protein 1 (zebrafish)
ENSG00000154928	EPHB1	2.105	14.8475	EPH receptor B1
ENSG00000133216	EPHB2	4.5634	24.9345	EPH receptor B2
ENSG00000151491	EPS8	2.4197	23.4278	epidermal growth factor receptor pathway substrate 8
ENSG00000196482	ESRRG	2.6247	17.9597	estrogen-related receptor gamma
ENSG00000105379	ETFB	2.0789	20.8546	electron-transfer-flavoprotein, beta polypeptide
ENSG00000157557	ETS2	4.5585	32.2851	v-ets avian erythroblastosis virus E26 oncogene homolog 2
ENSG00000126860	EVI2A	6.0084	33.5533	ecotropic viral integration site 2A
ENSG00000185862	EVI2B	6.0393	33.3643	ecotropic viral integration site 2B
ENSG00000110723	EXPH5	2.0398	25.0685	exophilin 5
ENSG00000104313	EYA1	3.4869	32.359	eyes absent homolog 1 (Drosophila)
ENSG00000131187	F12	3.3858	22.6252	coagulation factor XII (Hageman factor)
ENSG00000181104	F2R	3.326	27.1163	coagulation factor II (thrombin) receptor
ENSG00000164251	F2RL1	2.2269	15.5134	coagulation factor II (thrombin) receptor-like 1
ENSG00000127533	F2RL3	2.7543	20.622	coagulation factor II (thrombin) receptor-like 3
ENSG00000158234	FAIM	2.4706	23.4699	Fas apoptotic inhibitory molecule
ENSG00000162894	FAIM3	6.6551	46.1742	Fas apoptotic inhibitory molecule 3
ENSG00000145569	FAM105A	4.0708	30.9212	family with sequence similarity 105, member A
ENSG00000065809	FAM107B	2.6805	40.4481	family with sequence similarity 107, member B
ENSG00000169122	FAM110B	2.7807	20.2679	family with sequence similarity 110, member B
ENSG00000136830	FAM129B	3.2401	38.3944	family with sequence similarity 129, member B
ENSG00000109794	FAM149A	2.3804	23.1133	family with sequence similarity 149, member A
ENSG00000185442	FAM174B	2.6774	36.4763	family with sequence similarity 174, member B
ENSG00000104059	FAM189A1	2.7043	13.1311	family with sequence similarity 189, member A1
ENSG00000219438	FAM19A5	2.1961	13.3017	family with sequence similarity 19 (chemokine (C-C motif)-like), member A5
ENSG00000185614	FAM212A	2.071	17.8103	family with sequence similarity 212, member A
ENSG00000250486	FAM218A	2.1581	19.3439	family with sequence similarity 218, member A
ENSG00000188820	FAM26F	2.6466	18.6057	family with sequence similarity 26, member F
ENSG00000183844	FAM3B	4.6013	25.0205	family with sequence similarity 3, member B
ENSG00000183508	FAM46C	2.1213	43.6512	family with sequence similarity 46, member C
ENSG00000197872	FAM49A	3.6323	28.7492	family with sequence similarity 49, member A
ENSG00000180043	FAM71E2	2.6774	15.3274	family with sequence similarity 71, member E2
ENSG00000188859	FAM78B	2.1767	17.8079	family with sequence similarity 78, member B
ENSG00000157470	FAM81A	3.0059	23.7654	family with sequence similarity 81, member A
ENST00000569458	FAM83H	2.7703	13.1225	family with sequence similarity 83, member H
ENSG00000180921	FAM83H	2.8199	20.624	family with sequence similarity 83, member H
ENST00000565208	FAM83H	3.1815	21.2815	family with sequence similarity 83, member H
ENSG00000182118	FAM89A	2.7272	32.3946	family with sequence similarity 89, member A
ENSG00000152767	FARP1	2.2548	26.8129	FERM, RhoGEF (ARHGEF) and pleckstrin domain protein 1 (chondrocyte-derived)
ENSG00000083857	FAT1	3.9046	17.1662	FAT atypical cadherin 1
ENSG00000196159	FAT4	2.3776	18.905	FAT atypical cadherin 4
ENSG00000165140	FBP1	4.356	23.8867	fructose-1,6-bisphosphatase 1
ENSG00000147364	FBXO25	2.0972	41.5245	F-box protein 25
ENSG00000104921	FCER2	4.3606	29.4327	Fc fragment of IgE, low affinity II, receptor for (CD23)
ENSG00000072694	FCGR2B	3.0129	15.7825	Fc fragment of IgG, low affinity IIb, receptor (CD32)
ENSG00000163534	FCRL1	3.5389	20.1181	Fc receptor-like 1
ENSG00000132704	FCRL2	4.1843	24.6262	Fc receptor-like 2
ENSG00000143297	FCRL5	2.8031	25.583	Fc receptor-like 5
ENSG00000132185	FCRLA	5.4748	42.8663	Fc receptor-like A
ENSG00000101311	FERMT1	2.4902	24.5413	fermitin family member 1
ENSG00000149781	FERMT3	2.6611	40.5763	fermitin family member 3
ENSG00000102678	FGF9	3.0356	21.002	fibroblast growth factor 9
ENSG00000179431	FJX1	3.928	24.3317	four jointed box 1 (Drosophila)
ENSG00000248905	FMN1	3.9172	27.1392	formin 1
ENSG00000115414	FN1	3.9129	25.3315	fibronectin 1
ENSG00000175592	FOSL1	3.3288	21.6083	FOS-like antigen 1
ENSG00000129514	FOXA1	2.663	21.0829	forkhead box A1
ENSG00000251493	FOXD1	2.12	18.4217	forkhead box D1
ENSG00000128573	FOXP2	2.0347	39.8382	forkhead box P2
ENSG00000138759	FRAS1	2.1807	12.5147	Fraser syndrome 1
ENSG00000150893	FREM2	2.4289	12.9551	FRAS1 related extracellular matrix protein 2
ENSG00000089327	FXYD5	3.2292	41.0848	FXYD domain containing ion transport regulator 5
ENSG00000166206	GABRB3	2.7777	15.0858	gamma-aminobutyric acid (GABA) A receptor, beta 3
ENSG00000182256	GABRG3	2.1055	15.6771	gamma-aminobutyric acid (GABA) A receptor, gamma 3
ENSG00000111886	GABRR2	2.2126	18.1028	gamma-aminobutyric acid (GABA) A receptor, rho 2
ENSG00000069482	GAL	3.7066	31.4571	galanin/GMAP prepropeptide
ENSG00000158089	GALNT14	6.0029	38.3035	UDP-N-acetyl-alpha-D-galactosamine:polypeptide N-acetylgalactosaminyltransferase 14 (GalNAc-T14)
ENSG00000131386	GALNT15	2.7541	22.2965	UDP-N-acetyl-alpha-D-galactosamine:polypeptide N-acetylgalactosaminyltransferase 15
ENSG00000110328	GALNT18	5.2894	31.3112	UDP-N-acetyl-alpha-D-galactosamine:polypeptide N-acetylgalactosaminyltransferase 18
ENSG00000183087	GAS6	3.785	36.9116	growth arrest-specific 6
ENSG00000136574	GATA4	3.3127	23.6793	GATA binding protein 4
ENSG00000171766	GATM	2.3415	36.9438	glycine amidinotransferase (L-arginine:glycine amidinotransferase)
ENSG00000176928	GCNT4	2.6004	17.4996	glucosaminyl (N-acetyl) transferase 4, core 2
ENSG00000169224	GCSAML	2.7891	16.1799	germinal center-associated, signaling and motility-like
ENSG00000168621	GDNF	2.1098	17.3348	glial cell derived neurotrophic factor
ENSG00000162676	GFI1	2.3737	40.4305	growth factor independent 1 transcription repressor
ENSG00000133574	GIMAP4	2.5695	18.9726	GTPase, IMAP family member 4
ENSG00000133561	GIMAP6	4.0415	21.7906	GTPase, IMAP family member 6
ENSG00000165474	GJB2	2.7054	27.3686	gap junction protein, beta 2, 26kDa
ENSG00000149328	GLB1L2	3.5935	26.8565	galactosidase, beta 1-like 2
ENSG00000106571	GLI3	7.063	38.824	GLI family zinc finger 3
ENSG00000174332	GLIS1	2.0134	11.8982	GLIS family zinc finger 1
ENSG00000107249	GLIS3	2.4993	21.4003	GLIS family zinc finger 3
ENSG00000137198	GMPR	2.582	15.4565	guanosine monophosphate reductase
ENSG00000127955	GNAI1	2.3002	15.3971	guanine nucleotide binding protein (G protein), alpha inhibiting activity polypeptide 1
ENSG00000186469	GNG2	3.811	21.9826	guanine nucleotide binding protein (G protein), gamma 2
ENSG00000168243	GNG4	3.1692	31.2244	guanine nucleotide binding protein (G protein), gamma 4
ENSG00000115523	GNLY	2.3985	11.6403	granulysin
ENSG00000063660	GPC1	3.6726	41.5142	glypican 1
ENSG00000076716	GPC4	4.2965	21.1516	glypican 4
ENSG00000159618	GPR114	4.371	32.6368	G protein-coupled receptor 114
ENSG00000152990	GPR125	3.8912	35.6625	G protein-coupled receptor 125
ENSG00000112414	GPR126	2.1883	15.6081	G protein-coupled receptor 126
ENSG00000111452	GPR133	3.6178	24.5591	G protein-coupled receptor 133
ENSG00000135898	GPR55	2.5486	20.6587	G protein-coupled receptor 55
ENSG00000167191	GPRC5B	2.0453	15.5605	G protein-coupled receptor, family C, group 5, member B
ENSG00000170412	GPRC5C	2.7568	16.0573	G protein-coupled receptor, family C, group 5, member C
ENSG00000111291	GPRC5D	5.5683	41.5498	G protein-coupled receptor, family C, group 5, member D
ENSG00000185477	GPRIN3	2.3732	32.6872	GPRIN family member 3
ENSG00000160360	GPSM1	2.309	17.0439	G-protein signaling modulator 1
ENST00000563222	GPSM1	2.394	17.1573	G-protein signaling modulator 1
ENST00000563430	GPSM1	2.4102	16.2852	G-protein signaling modulator 1
ENSG00000023171	GRAMD1B	2.0426	17.4896	GRAM domain containing 1B
ENSG00000075240	GRAMD4	3.2467	41.4813	GRAM domain containing 4
ENSG00000154016	GRAP	4.2451	30.9579	GRB2-related adaptor protein
ENSG00000189152	GRAPL	3.3417	18.67	GRB2-related adaptor protein-like
ENSG00000115290	GRB14	3.5139	19.2887	growth factor receptor-bound protein 14
ENSG00000152578	GRIA4	2.1857	12.0638	glutamate receptor, ionotropic, AMPA 4
ENSG00000198055	GRK6	2.1133	54.2632	G protein-coupled receptor kinase 6
ENST00000594695	GSPT2	4.1581	34.7322	G1 to S phase transition 2
ENSG00000084207	GSTP1	4.4415	36.5612	glutathione S-transferase pi 1
ENST00000574416	GTF2IRD1	2.0027	24.2832	GTF2I repeat domain containing 1
ENST00000573543	GTF2IRD1	2.0083	23.8745	GTF2I repeat domain containing 1
ENST00000573869	GTF2IRD1	2.0153	25.2611	GTF2I repeat domain containing 1
ENSG00000164116	GUCY1A3	2.2728	16.7392	guanylate cyclase 1, soluble, alpha 3
ENST00000562865	HAP1	2.6038	14.5822	huntingtin-associated protein 1
ENST00000568474	HAP1	2.7599	16.2218	huntingtin-associated protein 1
ENST00000568276	HAP1	2.808	16.4484	huntingtin-associated protein 1
ENST00000568643	HAP1	2.8207	17.133	huntingtin-associated protein 1
ENSG00000244734	HBB	2.7711	15.2619	hemoglobin, beta
ENSG00000113070	HBEGF	2.4287	30.9264	heparin-binding EGF-like growth factor
ENSG00000166503	HDGFRP3	2.9877	21.9746	Hepatoma-derived growth factor-related protein 3
ENSG00000130021	HDHD1	4.0434	38.4013	haloacid dehalogenase-like hydrolase domain containing 1
ENSG00000136929	HEMGN	2.8605	14.4406	hemogen
ENSG00000167861	HID1	2.3168	37.1789	HID1 domain containing
ENSG00000169567	HINT1	2.1629	25.3187	histidine triad nucleotide binding protein 1
ENSG00000136630	HLX	2.7016	14.8641	H2.0-like homeobox
ENSG00000108753	HNF1B	3.9254	22.802	HNF1 homeobox B
ENSG00000134709	HOOK1	2.8743	32.0473	hook homolog 1 (Drosophila)
ENSG00000159184	HOXB13	2.5008	11.4331	homeobox B13
ENSG00000186603	HPDL	2.6387	31.0277	4-hydroxyphenylpyruvate dioxygenase-like
ENSG00000127252	HRASLS	2.9531	25.1338	HRAS-like suppressor
ENSG00000133328	HRASLS2	2.274	32.0277	HRAS-like suppressor 2
ENSG00000113749	HRH2	6.2284	33.6284	histamine receptor H2
ENSG00000117594	HSD11B1	3.1315	19.3177	hydroxysteroid (11-beta) dehydrogenase 1
ENSG00000196684	HSH2D	2.0069	34.4143	hematopoietic SH2 domain containing
ENSG00000165868	HSPA12A	3.7916	25.0349	heat shock 70kDa protein 12A
ENST00000573484	HSPA12A	3.7956	25.2755	heat shock 70kDa protein 12A
ENSG00000142798	HSPG2	3.1027	27.4023	heparan sulfate proteoglycan 2
ENSG00000142149	HUNK	2.6109	17.727	hormonally up-regulated Neu-associated kinase
ENSG00000115738	ID2	2.0342	26.5671	inhibitor of DNA binding 2, dominant negative helix-loop-helix protein
ENSG00000182054	IDH2	4.362	48.2561	isocitrate dehydrogenase 2 (NADP+), mitochondrial
ENSG00000169991	IFFO2	2.5186	44.3291	intermediate filament family orphan 2
ENSG00000017427	IGF1	3.4311	33.7558	insulin-like growth factor 1 (somatomedin C)
ENSG00000073792	IGF2BP2	2.136	29.1945	insulin-like growth factor 2 mRNA binding protein 2
ENSG00000146674	IGFBP3	5.8594	32.3721	insulin-like growth factor binding protein 3
ENSG00000137142	IGFBPL1	2.3611	14.2333	insulin-like growth factor binding protein-like 1
ENSG00000132465	IGJ	2.0671	40.0165	immunoglobulin J polypeptide, linker protein for immunoglobulin alpha and mu polypeptides
ENSG00000128322	IGLL1	3.0381	16.8401	immunoglobulin lambda-like polypeptide 1
ENSG00000254709	IGLL5	3.015	45.1293	immunoglobulin lambda-like polypeptide 5
ENSG00000110324	IL10RA	4.3699	47.6268	interleukin 10 receptor, alpha
ENSG00000168811	IL12A	2.2783	19.7502	interleukin 12A (natural killer cell stimulatory factor 1, cytotoxic lymphocyte maturation factor 1, p35)
ENSG00000172349	IL16	2.2475	42.398	interleukin 16
ENSG00000136689	IL1RN	2.3719	14.018	interleukin 1 receptor antagonist
ENSG00000162892	IL24	5.6484	25.9432	interleukin 24
ENSG00000160712	IL6R	2.4032	56.2306	interleukin 6 receptor
ENSG00000143195	ILDR2	2.1848	21.7815	immunoglobulin-like domain containing receptor 2
ENSG00000132849	INADL	2.3717	23.2164	InaD-like (Drosophila)
ENSG00000109452	INPP4B	2.2554	17.4352	inositol polyphosphate-4-phosphatase, type II, 105kDa
ENSG00000186480	INSIG1	2.149	46.6368	insulin induced gene 1
ENST00000600562	IQSEC2	2.4834	17.9318	IQ motif and Sec7 domain 2
ENST00000596391	IQSEC2	2.4937	18.007	IQ motif and Sec7 domain 2
ENST00000602247	IQSEC2	2.5868	16.7478	IQ motif and Sec7 domain 2
ENSG00000124313	IQSEC2	2.7258	21.197	IQ motif and Sec7 domain 2
ENSG00000140968	IRF8	4.4503	29.8217	interferon regulatory factor 8
ENSG00000100593	ISM2	3.8084	17.0077	isthmin 2
ENSG00000214960	ISPD	2.4704	14.3377	isoprenoid synthase domain containing
ENSG00000164171	ITGA2	2.3844	22.7318	integrin, alpha 2 (CD49B, alpha 2 subunit of VLA-2 receptor)
ENSG00000005844	ITGAL	4.3965	54.2165	integrin, alpha L (antigen CD11A (p180), lymphocyte function-associated antigen 1; alpha polypeptide)
ENSG00000160255	ITGB2	3.3267	27.8746	integrin, beta 2 (complement component 3 receptor 3 and 4 subunit)
ENSG00000082781	ITGB5	4.0835	55.1179	integrin, beta 5
ENSG00000139626	ITGB7	5.8034	49.615	integrin, beta 7
ENSG00000135916	ITM2C	3.8872	36.9621	integral membrane protein 2C
ENSG00000099840	IZUMO4	2.0705	32.8849	IZUMO family member 4
ENSG00000176049	JAKMIP2	2.072	33.0116	janus kinase and microtubule interacting protein 2
ENSG00000188385	JAKMIP3	2.2713	19.1174	Janus kinase and microtubule interacting protein 3
ENSG00000104369	JPH1	3.9795	24.3769	junctophilin 1
ENSG00000011201	KAL1	2.5705	18.4674	Kallmann syndrome 1 sequence
ENSG00000160145	KALRN	3.1332	17.4612	kalirin, RhoGEF kinase
ENSG00000189337	KAZN	5.2128	39.3943	kazrin, periplakin interacting protein
ENSG00000055118	KCNH2	2.4477	28.879	potassium voltage-gated channel, subfamily H (eag-related), member 2
ENSG00000164626	KCNK5	4.4447	27.9151	potassium channel, subfamily K, member 5
ENSG00000099337	KCNK6	2.1619	19.339	potassium channel, subfamily K, member 6
ENSG00000169427	KCNK9	3.0641	26.2915	potassium channel, subfamily K, member 9
ENSG00000080709	KCNN2	2.2822	20.803	potassium intermediate/small conductance calcium-activated channel, subfamily N, member 2
ENSG00000143603	KCNN3	3.0147	45.6769	potassium intermediate/small conductance calcium-activated channel, subfamily N, member 3
ENSG00000104783	KCNN4	3.675	29.4442	potassium intermediate/small conductance calcium-activated channel, subfamily N, member 4
ENSG00000053918	KCNQ1	5.4317	42.8081	potassium voltage-gated channel, KQT-like subfamily, member 1
ENSG00000184156	KCNQ3	3.6423	21.583	potassium voltage-gated channel, KQT-like subfamily, member 3
ENSG00000178695	KCTD12	4.4483	38.7213	potassium channel tetramerization domain containing 12
ENSG00000136636	KCTD3	3.2766	42.6465	potassium channel tetramerization domain containing 3
ENSG00000178202	KDELC2	2.839	19.9437	KDEL (Lys-Asp-Glu-Leu) containing 2
ENSG00000112232	KHDRBS2	3.4043	24.4583	KH domain containing, RNA binding, signal transduction associated 2
ENSG00000226777	KIAA0125	5.1196	25.7351	KIAA0125
ENSG00000196872	KIAA1211L	2.9429	17.6272	KIAA1211-like
ENSG00000112379	KIAA1244	2.2445	27.7995	KIAA1244
ENSG00000187164	KIAA1598	3.3422	33.5723	KIAA1598
ENSG00000197077	KIAA1671	2.8473	29.5808	KIAA1671
ENSG00000149633	KIAA1755	2.132	11.5501	KIAA1755
ENSG00000050030	KIAA2022	2.8691	16.2414	KIAA2022
ENSG00000137177	KIF13A	2.3638	18.3385	kinesin family member 13A
ENSG00000089177	KIF16B	2.3667	36.7107	kinesin family member 16B
ENSG00000196169	KIF19	2.2776	16.6467	kinesin family member 19
ENSG00000130294	KIF1A	2.8247	16.623	kinesin family member 1A
ENSG00000066735	KIF26A	3.9496	22.9885	kinesin family member 26A
ENSG00000162849	KIF26B	3.4371	21.1437	kinesin family member 26B
ENST00000601516	KIFC3	2.0221	15.4675	kinesin family member C3
ENST00000595526	KIFC3	2.0461	10.1518	kinesin family member C3
ENST00000600009	KIFC3	2.0732	26.8679	kinesin family member C3
ENST00000593285	KIFC3	2.0758	29.092	kinesin family member C3
ENST00000601866	KIFC3	2.078	11.0069	kinesin family member C3
ENST00000599270	KIFC3	2.0789	30.095	kinesin family member C3
ENST00000597902	KIFC3	2.1246	27.3698	kinesin family member C3
ENST00000595318	KIFC3	2.1698	28.9214	kinesin family member C3
ENST00000593651	KIFC3	2.1731	26.229	kinesin family member C3
ENST00000595707	KIFC3	2.2174	27.3115	kinesin family member C3
ENST00000601710	KIFC3	2.4685	28.105	kinesin family member C3
ENST00000594074	KIFC3	2.555	28.5937	kinesin family member C3
ENST00000600218	KIFC3	2.5557	27.3192	kinesin family member C3
ENSG00000215764	KIR2DL2	2.2142	13.9538	killer cell immunoglobulin-like receptor, two domains, long cytoplasmic tail, 2
ENST00000574618	KIR3DL1	2.1241	17.5291	killer cell immunoglobulin-like receptor, three domains, long cytoplasmic tail, 1
ENST00000576735	KIR3DL1	2.1625	17.4131	killer cell immunoglobulin-like receptor, three domains, long cytoplasmic tail, 1
ENSG00000167633	KIR3DL1	2.2372	16.7958	killer cell immunoglobulin-like receptor, three domains, long cytoplasmic tail, 1
ENSG00000217792	KIR3DL2	2.5884	23.3123	1060P11.10 (Killer cell immunoglobulin-like receptor, three domains, long cytoplasmic tail, 2 (NKAT4))
ENST00000576619	KIR3DL2	2.8565	23.0055	killer cell immunoglobulin-like receptor, three domains, long cytoplasmic tail, 2
ENST00000573879	KIR3DL2	2.8599	23.2358	killer cell immunoglobulin-like receptor, three domains, long cytoplasmic tail, 2
ENST00000575378	KIR3DL2	2.8912	23.3599	killer cell immunoglobulin-like receptor, three domains, long cytoplasmic tail, 2
ENST00000604891	KIR3DL2	2.8912	23.3741	killer cell immunoglobulin-like receptor, three domains, long cytoplasmic tail, 2
ENST00000574156	KIR3DL2	2.8934	23.224	killer cell immunoglobulin-like receptor, three domains, long cytoplasmic tail, 2
ENST00000572162	KIR3DL2	3.1389	24.5228	killer cell immunoglobulin-like receptor, three domains, long cytoplasmic tail, 2
ENST00000576113	KIR3DL2	3.1415	24.9548	killer cell immunoglobulin-like receptor, three domains, long cytoplasmic tail, 2
ENST00000576676	KIR3DL2	3.1683	24.7125	killer cell immunoglobulin-like receptor, three domains, long cytoplasmic tail, 2
ENST00000576605	KIR3DL2	3.17	24.5565	killer cell immunoglobulin-like receptor, three domains, long cytoplasmic tail, 2
ENST00000603789	KIR3DL2	3.1712	24.6399	killer cell immunoglobulin-like receptor, three domains, long cytoplasmic tail, 2
ENSG00000240403	KIR3DL2	3.2073	25.1072	killer cell immunoglobulin-like receptor, three domains, long cytoplasmic tail, 2
ENSG00000104970	KIR3DX1	2.4209	30.9028	killer cell immunoglobulin-like receptor, three domains, X1
ENST00000594055	KIR3DX1	3.4594	27.5422
ENST00000605456	KIR3DX1	3.4612	27.4903
ENSG00000149571	KIRREL3	2.3948	15.9675	kin of IRRE like 3 (Drosophila)
ENSG00000157404	KIT	2.8965	15.6868	v-kit Hardy-Zuckerman 4 feline sarcoma viral oncogene homolog
ENSG00000172059	KLF11	2.3077	27.4123	Kruppel-like factor 11
ENSG00000163884	KLF15	2.0061	18.0098	Kruppel-like factor 15
ENSG00000119771	KLHL29	2.6083	16.3721	kelch-like family member 29
ENSG00000172578	KLHL6	2.3652	47.128	kelch-like family member 6
ENSG00000167748	KLK1	2.436	11.714	kallikrein 1
ENSG00000167751	KLK2	3.0072	23.1532	kallikrein-related peptidase 2
ENSG00000171798	KNDC1	2.4369	12.7063	kinase non-catalytic C-lobe domain (KIND) containing 1
ENSG00000171346	KRT15	2.4809	14.824	keratin 15
ENSG00000111057	KRT18	2.3845	18.5008	keratin 18
ENSG00000167767	KRT80	2.3028	16.366	keratin 80
ENSG00000171435	KSR2	2.0306	17.0821	kinase suppressor of ras 2
ENSG00000196878	LAMB3	4.001	32.5194	laminin, beta 3
ENSG00000135862	LAMC1	2.6594	27.3298	laminin, gamma 1 (formerly LAMB2)
ENSG00000125869	LAMP5	4.2408	23.0084	lysosomal-associated membrane protein family, member 5
ENSG00000133424	LARGE	2.5866	31.4461	like-glycosyltransferase
ENST00000575527	LAT2	2.8302	29.8042	linker for activation of T cells family, member 2
ENSG00000086730	LAT2	2.8431	39.5173	linker for activation of T cells family, member 2
ENST00000575119	LAT2	2.9421	19.7126	linker for activation of T cells family, member 2
ENST00000574635	LAT2	2.9548	18.4823	linker for activation of T cells family, member 2
ENST00000575518	LAT2	2.9672	23.8791	linker for activation of T cells family, member 2
ENST00000571529	LAT2	3.0193	35.3252	linker for activation of T cells family, member 2
ENST00000570327	LAT2	3.0368	35.4383	linker for activation of T cells family, member 2
ENST00000576566	LAT2	3.0409	36.1555	linker for activation of T cells family, member 2
ENST00000570428	LAT2	3.057	33.1156	linker for activation of T cells family, member 2
ENST00000574602	LAT2	3.1323	21.6058	linker for activation of T cells family, member 2
ENST00000570710	LAT2	3.2091	20.1857	linker for activation of T cells family, member 2
ENSG00000122188	LAX1	2.0484	41.8474	lymphocyte transmembrane adaptor 1
ENSG00000186226	LCE1E	2.0812	13.4422	late cornified envelope 1E
ENSG00000184925	LCN12	2.2793	13.9025	lipocalin 12
ENSG00000204001	LCN8	2.3722	14.2369	lipocalin 8
ENSG00000043462	LCP2	5.1122	41.6309	lymphocyte cytosolic protein 2 (SH2 domain containing leukocyte protein of 76kDa)
ENSG00000166816	LDHD	2.2706	20.5577	lactate dehydrogenase D
ENSG00000187942	LDLRAD2	3.6954	25.4272	low density lipoprotein receptor class A domain containing 2
ENSG00000179241	LDLRAD3	2.1619	17.5613	low density lipoprotein receptor class A domain containing 3
ENSG00000168675	LDLRAD4	2.3084	24.6834	low density lipoprotein receptor class A domain containing 4
ENSG00000143768	LEFTY2	3.6729	30.7029	left-right determination factor 2
ENSG00000090530	LEPREL1	2.2117	13.7132	leprecan-like 1
ENSG00000006659	LGALS14	2.1455	15.0916	lectin, galactoside-binding, soluble, 14
ENSG00000153012	LGI2	3.5487	20.0143	leucine-rich repeat LGI family, member 2
ENSG00000107902	LHPP	2.2729	36.1951	phospholysine phosphohistidine inorganic pyrophosphate phosphatase
ENST00000605708	LILRA2	2.6056	20.3327	leukocyte immunoglobulin-like receptor, subfamily A (with TM domain), member 2
ENST00000571754	LILRA2	2.6543	20.7634	leukocyte immunoglobulin-like receptor, subfamily A (with TM domain), member 2
ENST00000576044	LILRA2	2.6543	20.7634	leukocyte immunoglobulin-like receptor, subfamily A (with TM domain), member 2
ENST00000604873	LILRA2	3.4143	25.5602	leukocyte immunoglobulin-like receptor, subfamily A (with TM domain), member 2
ENST00000572962	LILRA2	3.4185	25.3198	leukocyte immunoglobulin-like receptor, subfamily A (with TM domain), member 2
ENST00000576899	LILRA2	3.4185	25.3198	leukocyte immunoglobulin-like receptor, subfamily A (with TM domain), member 2
ENST00000603711	LILRA2	4.1054	27.2466	leukocyte immunoglobulin-like receptor, subfamily A (with TM domain), member 2
ENST00000570993	LILRA2	4.1056	27.164	leukocyte immunoglobulin-like receptor, subfamily A (with TM domain), member 2
ENST00000576297	LILRA2	4.1056	27.164	leukocyte immunoglobulin-like receptor, subfamily A (with TM domain), member 2
ENST00000605348	LILRA2	4.328	26.1249	leukocyte immunoglobulin-like receptor, subfamily A (with TM domain), member 2
ENST00000577050	LILRA2	4.3286	26.1336	leukocyte immunoglobulin-like receptor, subfamily A (with TM domain), member 2
ENST00000577069	LILRA2	4.3286	26.1336	leukocyte immunoglobulin-like receptor, subfamily A (with TM domain), member 2
ENST00000604108	LILRA2	4.4012	29.0426	leukocyte immunoglobulin-like receptor, subfamily A (with TM domain), member 2
ENST00000571783	LILRA2	4.4016	29.0439	leukocyte immunoglobulin-like receptor, subfamily A (with TM domain), member 2
ENST00000574047	LILRA2	4.4016	29.0439	leukocyte immunoglobulin-like receptor, subfamily A (with TM domain), member 2
ENST00000605148	LILRA2	4.4756	29.9343	leukocyte immunoglobulin-like receptor, subfamily A (with TM domain), member 2
ENST00000573976	LILRA2	4.4759	29.9258	leukocyte immunoglobulin-like receptor, subfamily A (with TM domain), member 2
ENST00000575706	LILRA2	4.4759	29.9258	leukocyte immunoglobulin-like receptor, subfamily A (with TM domain), member 2
ENST00000605212	LILRA2	4.5722	30.006	leukocyte immunoglobulin-like receptor, subfamily A (with TM domain), member 2
ENST00000570811	LILRA2	4.5724	29.9917	leukocyte immunoglobulin-like receptor, subfamily A (with TM domain), member 2
ENST00000575950	LILRA2	4.5724	29.9917	leukocyte immunoglobulin-like receptor, subfamily A (with TM domain), member 2
ENSG00000239998	LILRA2	4.6434	30.1497	leukocyte immunoglobulin-like receptor, subfamily A (with TM domain), member 2
ENST00000573269	LILRB1	3.2395	22.6203	leukocyte immunoglobulin-like receptor, subfamily B (with TM and ITIM domains), member 1
ENSG00000104972	LILRB1	3.3239	27.1147	leukocyte immunoglobulin-like receptor, subfamily B (with TM and ITIM domains), member 1
ENST00000574660	LILRB1	3.4069	24.5548	leukocyte immunoglobulin-like receptor, subfamily B (with TM and ITIM domains), member 1
ENST00000603355	LILRB1	3.4071	24.5514	leukocyte immunoglobulin-like receptor, subfamily B (with TM and ITIM domains), member 1
ENST00000571765	LILRB1	3.5751	23.7715	leukocyte immunoglobulin-like receptor, subfamily B (with TM and ITIM domains), member 1
ENST00000573387	LILRB1	3.5766	22.2065	leukocyte immunoglobulin-like receptor, subfamily B (with TM and ITIM domains), member 1
ENST00000572909	LILRB1	3.6351	23.5874	leukocyte immunoglobulin-like receptor, subfamily B (with TM and ITIM domains), member 1
ENST00000570900	LILRB1	3.6358	25.5427	leukocyte immunoglobulin-like receptor, subfamily B (with TM and ITIM domains), member 1
ENST00000576389	LILRB1	3.6553	24.7943	leukocyte immunoglobulin-like receptor, subfamily B (with TM and ITIM domains), member 1
ENST00000575581	LILRB1	3.6568	24.6011	leukocyte immunoglobulin-like receptor, subfamily B (with TM and ITIM domains), member 1
ENST00000573436	LILRB1	3.6585	24.2253	leukocyte immunoglobulin-like receptor, subfamily B (with TM and ITIM domains), member 1
ENST00000574258	LILRB1	3.6671	22.2725	leukocyte immunoglobulin-like receptor, subfamily B (with TM and ITIM domains), member 1
ENST00000576744	LILRB1	3.7028	24.507	leukocyte immunoglobulin-like receptor, subfamily B (with TM and ITIM domains), member 1
ENST00000572526	LILRB1	3.7166	24.5682	leukocyte immunoglobulin-like receptor, subfamily B (with TM and ITIM domains), member 1
ENST00000575929	LILRB1	3.7168	24.6343	leukocyte immunoglobulin-like receptor, subfamily B (with TM and ITIM domains), member 1
ENST00000605114	LILRB1	3.7259	27.1343	leukocyte immunoglobulin-like receptor, subfamily B (with TM and ITIM domains), member 1
ENST00000605813	LILRB1	3.7278	25.0355	leukocyte immunoglobulin-like receptor, subfamily B (with TM and ITIM domains), member 1
ENST00000573061	LILRB1	3.7483	24.5222	leukocyte immunoglobulin-like receptor, subfamily B (with TM and ITIM domains), member 1
ENST00000575292	LILRB1	3.7493	26.7421	leukocyte immunoglobulin-like receptor, subfamily B (with TM and ITIM domains), member 1
ENST00000576927	LILRB1	3.7809	23.6381	leukocyte immunoglobulin-like receptor, subfamily B (with TM and ITIM domains), member 1
ENST00000604802	LILRB1	3.7878	25.9206	leukocyte immunoglobulin-like receptor, subfamily B (with TM and ITIM domains), member 1
ENST00000604020	LILRB1	3.7886	28.3908	leukocyte immunoglobulin-like receptor, subfamily B (with TM and ITIM domains), member 1
ENST00000605792	LILRB1	3.7938	26.6761	leukocyte immunoglobulin-like receptor, subfamily B (with TM and ITIM domains), member 1
ENST00000605199	LILRB1	3.7948	26.4374	leukocyte immunoglobulin-like receptor, subfamily B (with TM and ITIM domains), member 1
ENST00000605213	LILRB1	3.7952	26.1105	leukocyte immunoglobulin-like receptor, subfamily B (with TM and ITIM domains), member 1
ENST00000574358	LILRB1	3.8064	25.2761	leukocyte immunoglobulin-like receptor, subfamily B (with TM and ITIM domains), member 1
ENST00000575629	LILRB1	3.8098	27.7438	leukocyte immunoglobulin-like receptor, subfamily B (with TM and ITIM domains), member 1
ENST00000572646	LILRB1	3.8122	25.406	leukocyte immunoglobulin-like receptor, subfamily B (with TM and ITIM domains), member 1
ENST00000573979	LILRB1	3.8123	26.1494	leukocyte immunoglobulin-like receptor, subfamily B (with TM and ITIM domains), member 1
ENST00000575328	LILRB1	3.8134	25.892	leukocyte immunoglobulin-like receptor, subfamily B (with TM and ITIM domains), member 1
ENST00000603140	LILRB1	3.8161	25.031	leukocyte immunoglobulin-like receptor, subfamily B (with TM and ITIM domains), member 1
ENST00000604147	LILRB1	3.8323	26.6074	leukocyte immunoglobulin-like receptor, subfamily B (with TM and ITIM domains), member 1
ENST00000573974	LILRB1	3.8349	24.5315	leukocyte immunoglobulin-like receptor, subfamily B (with TM and ITIM domains), member 1
ENST00000604562	LILRB1	3.8351	26.1656	leukocyte immunoglobulin-like receptor, subfamily B (with TM and ITIM domains), member 1
ENST00000605248	LILRB1	3.8357	26.4375	leukocyte immunoglobulin-like receptor, subfamily B (with TM and ITIM domains), member 1
ENST00000573527	LILRB1	3.8511	25.7928	leukocyte immunoglobulin-like receptor, subfamily B (with TM and ITIM domains), member 1
ENST00000572228	LILRB1	3.8536	25.5941	leukocyte immunoglobulin-like receptor, subfamily B (with TM and ITIM domains), member 1
ENST00000572972	LILRB1	3.8541	25.8936	leukocyte immunoglobulin-like receptor, subfamily B (with TM and ITIM domains), member 1
ENST00000604919	LILRB1	3.9073	25.6525	leukocyte immunoglobulin-like receptor, subfamily B (with TM and ITIM domains), member 1
ENST00000572011	LILRB1	3.924	25.0184	leukocyte immunoglobulin-like receptor, subfamily B (with TM and ITIM domains), member 1
ENST00000574627	LILRB4	4.1616	27.039	leukocyte immunoglobulin-like receptor, subfamily B (with TM and ITIM domains), member 4
ENST00000574489	LILRB4	4.1628	27.0085	leukocyte immunoglobulin-like receptor, subfamily B (with TM and ITIM domains), member 4
ENST00000571379	LILRB4	4.1771	26.2783	leukocyte immunoglobulin-like receptor, subfamily B (with TM and ITIM domains), member 4
ENST00000603465	LILRB4	4.1801	26.8045	leukocyte immunoglobulin-like receptor, subfamily B (with TM and ITIM domains), member 4
ENST00000574936	LILRB4	6.0237	34.6176	leukocyte immunoglobulin-like receptor, subfamily B (with TM and ITIM domains), member 4
ENST00000575297	LILRB4	6.0237	34.6176	leukocyte immunoglobulin-like receptor, subfamily B (with TM and ITIM domains), member 4
ENST00000575788	LILRB4	6.0294	34.6941	leukocyte immunoglobulin-like receptor, subfamily B (with TM and ITIM domains), member 4
ENST00000604043	LILRB4	6.0397	34.694	leukocyte immunoglobulin-like receptor, subfamily B (with TM and ITIM domains), member 4
ENST00000570613	LILRB4	6.2098	35.5024	leukocyte immunoglobulin-like receptor, subfamily B (with TM and ITIM domains), member 4
ENST00000572616	LILRB4	6.2129	37.4499	leukocyte immunoglobulin-like receptor, subfamily B (with TM and ITIM domains), member 4
ENST00000574279	LILRB4	6.215	35.6137	leukocyte immunoglobulin-like receptor, subfamily B (with TM and ITIM domains), member 4
ENST00000574609	LILRB4	6.2189	35.9258	leukocyte immunoglobulin-like receptor, subfamily B (with TM and ITIM domains), member 4
ENST00000576371	LILRB4	6.2222	37.3912	leukocyte immunoglobulin-like receptor, subfamily B (with TM and ITIM domains), member 4
ENST00000604394	LILRB4	6.2236	35.5506	leukocyte immunoglobulin-like receptor, subfamily B (with TM and ITIM domains), member 4
ENST00000603157	LILRB4	6.2243	37.3663	leukocyte immunoglobulin-like receptor, subfamily B (with TM and ITIM domains), member 4
ENST00000570601	LILRB4	6.2246	37.8168	leukocyte immunoglobulin-like receptor, subfamily B (with TM and ITIM domains), member 4
ENST00000571414	LILRB4	6.2361	36.1057	leukocyte immunoglobulin-like receptor, subfamily B (with TM and ITIM domains), member 4
ENST00000574338	LILRB4	6.2361	36.1057	leukocyte immunoglobulin-like receptor, subfamily B (with TM and ITIM domains), member 4
ENST00000572674	LILRB4	6.2393	37.7235	leukocyte immunoglobulin-like receptor, subfamily B (with TM and ITIM domains), member 4
ENST00000577178	LILRB4	6.2463	37.7039	leukocyte immunoglobulin-like receptor, subfamily B (with TM and ITIM domains), member 4
ENST00000603211	LILRB4	6.259	36.0799	leukocyte immunoglobulin-like receptor, subfamily B (with TM and ITIM domains), member 4
ENST00000573271	LILRB4	6.2592	38.3301	leukocyte immunoglobulin-like receptor, subfamily B (with TM and ITIM domains), member 4
ENST00000603776	LILRB4	6.2614	37.9082	leukocyte immunoglobulin-like receptor, subfamily B (with TM and ITIM domains), member 4
ENST00000572897	LILRB4	6.2639	36.4131	leukocyte immunoglobulin-like receptor, subfamily B (with TM and ITIM domains), member 4
ENSG00000186818	LILRB4	6.2923	38.8741	leukocyte immunoglobulin-like receptor, subfamily B (with TM and ITIM domains), member 4
ENST00000575859	LILRB4	6.3587	37.0953	leukocyte immunoglobulin-like receptor, subfamily B (with TM and ITIM domains), member 4
ENST00000574682	LILRB4	6.3612	37.3598	leukocyte immunoglobulin-like receptor, subfamily B (with TM and ITIM domains), member 4
ENST00000571585	LILRB4	6.3661	37.053	leukocyte immunoglobulin-like receptor, subfamily B (with TM and ITIM domains), member 4
ENST00000570614	LILRB4	6.3666	37.3198	leukocyte immunoglobulin-like receptor, subfamily B (with TM and ITIM domains), member 4
ENST00000571535	LILRB4	6.38	37.7951	leukocyte immunoglobulin-like receptor, subfamily B (with TM and ITIM domains), member 4
ENST00000573775	LILRB4	6.38	37.4866	leukocyte immunoglobulin-like receptor, subfamily B (with TM and ITIM domains), member 4
ENST00000603782	LILRB4	6.3826	37.4054	leukocyte immunoglobulin-like receptor, subfamily B (with TM and ITIM domains), member 4
ENST00000603934	LILRB4	6.3832	37.1157	leukocyte immunoglobulin-like receptor, subfamily B (with TM and ITIM domains), member 4
ENST00000573822	LILRB5	2.6953	23.6692	leukocyte immunoglobulin-like receptor, subfamily B (with TM and ITIM domains), member 5
ENSG00000105609	LILRB5	2.8342	26.9867	leukocyte immunoglobulin-like receptor, subfamily B (with TM and ITIM domains), member 5
ENSG00000203896	LIME1	2.357	33.6753	Lck interacting transmembrane adaptor 1
ENSG00000101670	LIPG	2.3206	10.7952	lipase, endothelial
ENSG00000087253	LPCAT2	3.3864	29.0135	lysophosphatidylcholine acyltransferase 2
ENSG00000175445	LPL	4.2083	20.8908	lipoprotein lipase
ENSG00000139263	LRIG3	2.3502	28.1493	leucine-rich repeats and immunoglobulin-like domains 3
ENSG00000130881	LRP3	3.3582	21.5929	low density lipoprotein receptor-related protein 3
ENSG00000162337	LRP5	2.162	27.0346	low density lipoprotein receptor-related protein 5
ENSG00000070018	LRP6	3.3303	32.2128	low density lipoprotein receptor-related protein 6
ENSG00000079691	LRRC16A	2.4289	46.5451	leucine rich repeat containing 16A
ENSG00000162494	LRRC38	2.9876	18.0821	leucine rich repeat containing 38
ENSG00000175928	LRRN1	2.065	22.8172	leucine rich repeat neuronal 1
ENSG00000130592	LSP1	3.2287	41.1742	lymphocyte-specific protein 1
ENSG00000049323	LTBP1	2.7017	30.1525	latent transforming growth factor beta binding protein 1
ENSG00000012223	LTF	2.3206	12.655	lactotransferrin
ENSG00000079257	LXN	3.1623	22.198	latexin
ENSG00000112799	LY86	3.5972	18.6064	lymphocyte antigen 86
ENSG00000122224	LY9	2.137	46.7297	lymphocyte antigen 9
ENSG00000150556	LYPD6B	2.4899	12.3302	LY6/PLAUR domain containing 6B
ENSG00000140280	LYSMD2	2.3665	20.2806	LysM, putative peptidoglycan-binding, domain containing 2
ENSG00000061337	LZTS1	2.6439	13.948	leucine zipper, putative tumor suppressor 1
ENSG00000172264	MACROD2	4.2534	46.5875	MACRO domain containing 2
ENSG00000178573	MAF	2.8681	18.0924	v-maf avian musculoaponeurotic fibrosarcoma oncogene homolog
ENST00000595385	MAGEA1	2.2238	34.4329	melanoma antigen family A, 1 (directs expression of antigen MZ2-E)
ENSG00000198681	MAGEA1	2.2419	34.1914	melanoma antigen family A, 1 (directs expression of antigen MZ2-E)
ENSG00000147381	MAGEA4	3.3685	27.8235	melanoma antigen family A, 4
ENSG00000189023	MAGEB16	2.6394	15.0021	melanoma antigen family B, 16
ENSG00000176774	MAGEB18	2.1959	10.1101	melanoma antigen family B, 18
ENSG00000165509	MAGEC3	2.1478	14.2608	melanoma antigen family C, 3
ENST00000600478	MAGED1	2.1483	30.3397	melanoma antigen family D, 1
ENST00000597428	MAGED1	2.1517	31.1433	melanoma antigen family D, 1
ENST00000593373	MAGED1	2.1538	31.1133	melanoma antigen family D, 1
ENST00000597768	MAGED1	2.1546	31.2715	melanoma antigen family D, 1
ENST00000599927	MAGED1	2.1789	31.0322	melanoma antigen family D, 1
ENSG00000187391	MAGI2	3.1994	30.3424	membrane associated guanylate kinase, WW and PDZ domain containing 2
ENSG00000172005	MAL	4.3869	20.839	mal, T-cell differentiation protein
ENSG00000165072	MAMDC2	3.1635	16.2053	MAM domain containing 2
ENST00000600812	MAMLD1	2.2098	15.4326	mastermind-like domain containing 1
ENST00000596168	MAMLD1	2.2163	16.0771	mastermind-like domain containing 1
ENST00000599586	MAMLD1	2.2163	16.0788	mastermind-like domain containing 1
ENSG00000212916	MAP10	7.3269	42.3484	microtubule-associated protein 10
ENSG00000171533	MAP6	2.8637	14.6732	microtubule-associated protein 6
ENST00000566107	MAPK15	2.0242	10.6402	mitogen-activated protein kinase 15
ENST00000569884	MAPK15	2.0896	11.8974	mitogen-activated protein kinase 15
ENST00000567917	MAPK15	2.2135	10.0091	mitogen-activated protein kinase 15
ENST00000565147	MAPK15	2.3488	11.0123	mitogen-activated protein kinase 15
ENST00000565612	MAPK15	2.4016	10.198	mitogen-activated protein kinase 15
ENSG00000181085	MAPK15	2.4541	13.3642	mitogen-activated protein kinase 15
ENST00000569522	MAPK15	2.5389	11.3518	mitogen-activated protein kinase 15
ENST00000587800	MAPK4	2.4153	17.2362	mitogen-activated protein kinase 4
ENSG00000141639	MAPK4	2.5137	17.0872	mitogen-activated protein kinase 4
ENST00000576626	MAPK4	2.6159	17.3624	mitogen-activated protein kinase 4
ENSG00000116141	MARK1	3.5307	32.4547	MAP/microtubule affinity-regulating kinase 1
ENSG00000198125	MB	3.8648	23.2181	myoglobin
ENSG00000197971	MBP	3.2118	33.4518	myelin basic protein
ENSG00000065833	ME1	4.3118	36.0675	malic enzyme 1, NADP(+)-dependent, cytosolic
ENSG00000151376	ME3	3.87	24.4072	malic enzyme 3, NADP(+)-dependent, mitochondrial
ENSG00000145794	MEGF10	2.281	15.4451	multiple EGF-like-domains 10
ENSG00000162039	MEIOB	2.051	11.2079	meiosis specific with OB domains
ENSG00000188095	MESP2	2.3412	16.8287	mesoderm posterior 2 homolog (mouse)
ENSG00000176845	METRNL	5.9634	31.7145	meteorin, glial cell differentiation regulator-like
ENSG00000185432	METTL7A	2.3952	35.7452	methyltransferase like 7A
ENSG00000147324	MFHAS1	2.1808	23.3689	malignant fibrous histiocytoma amplified sequence 1
ENSG00000100060	MFNG	3.3	33.1431	MFNG O-fucosylpeptide 3-beta-N-acetylglucosaminyltransferase
ENSG00000168389	MFSD2A	3.2404	34.0071	major facilitator superfamily domain containing 2A
ENSG00000128268	MGAT3	2.576	29.4356	mannosyl (beta-1,4-)-glycoprotein beta-1,4-N-acetylglucosaminyltransferase
ENSG00000071073	MGAT4A	2.0829	30.5134	mannosyl (alpha-1,3-)-glycoprotein beta-1,4-N-acetylglucosaminyltransferase, isozyme A
ENSG00000167889	MGAT5B	3.5502	21.0493	mannosyl (alpha-1,6-)-glycoprotein beta-1,6-N-acetyl-glucosaminyltransferase, isozyme B
ENSG00000074416	MGLL	3.312	30.7806	monoglyceride lipase
ENSG00000170430	MGMT	5.9577	36.2685	O-6-methylguanine-DNA methyltransferase
ENSG00000271605	MILR1	2.5913	15.2072	mast cell immunoglobulin-like receptor 1
ENST00000585046	MILR1	3.721	19.5349	mast cell immunoglobulin-like receptor 1
ENST00000580250	MILR1	3.7731	21.2913	mast cell immunoglobulin-like receptor 1
ENST00000583625	MILR1	3.858	20.6782	mast cell immunoglobulin-like receptor 1
ENST00000571603	MILR1	3.9225	22.2161	mast cell immunoglobulin-like receptor 1
ENSG00000100427	MLC1	4.8139	22.0356	megalencephalic leukoencephalopathy with subcortical cysts 1
ENSG00000143674	MLK4	2.5163	48.1354	Mitogen-activated protein kinase kinase kinase MLK4
ENSG00000130396	MLLT4	2.7608	37.5404	myeloid/lymphoid or mixed-lineage leukemia (trithorax homolog, Drosophila); translocated to, 4
ENSG00000196549	MME	3.7524	30.065	membrane metallo-endopeptidase
ENST00000572070	MMP13	3.1501	17.0224	matrix metallopeptidase 13 (collagenase 3)
ENST00000571284	MMP13	3.5069	16.3917	matrix metallopeptidase 13 (collagenase 3)
ENSG00000137745	MMP13	3.5725	15.5258	matrix metallopeptidase 13 (collagenase 3)
ENSG00000198598	MMP17	2.7249	15.9225	matrix metallopeptidase 17 (membrane-inserted)
ENSG00000138722	MMRN1	3.732	19.9202	multimerin 1
ENSG00000114487	MORC1	3.1551	22.2636	MORC family CW-type zinc finger 1
ENSG00000079931	MOXD1	2.4024	19.5472	monooxygenase, DBH-like 1
ENSG00000066382	MPPED2	3.3365	22.2016	metallophosphoesterase domain containing 2
ENSG00000149573	MPZL2	4.0845	26.8805	myelin protein zero-like 2
ENSG00000184350	MRGPRE	2.4969	16.2664	MAS-related GPR, member E
ENSG00000175806	MSRA	4.1433	33.4887	methionine sulfoxide reductase A
ENSG00000169715	MT1E	2.9478	17.471	metallothionein 1E
ENSG00000125144	MT1G	2.814	18.9193	metallothionein 1G
ENSG00000125148	MT2A	2.1831	18.4467	metallothionein 2A
ENSG00000129422	MTUS1	3.7518	39.1492	microtubule associated tumor suppressor 1
ENSG00000173702	MUC13	4.3046	21.923	mucin 13, cell surface associated
ENSG00000181143	MUC16	3.2051	17.2229	mucin 16, cell surface associated
ENSG00000196814	MVB12B	3.9804	28.6563	multivesicular body subunit 12B
ENSG00000157601	MX1	3.2278	32.1243	myxovirus (influenza virus) resistance 1, interferon-inducible protein p78 (mouse)
ENSG00000183486	MX2	2.8671	31.9851	myxovirus (influenza virus) resistance 2 (mouse)
ENSG00000182534	MXRA7	2.4104	35.4292	matrix-remodelling associated 7
ENSG00000086967	MYBPC2	3.0153	29.198	myosin binding protein C, fast type
ENSG00000172927	MYEOV	2.5985	17.3713	myeloma overexpressed
ENSG00000006788	MYH13	2.4257	15.0251	myosin, heavy chain 13, skeletal muscle
ENSG00000065534	MYLK	3.3133	45.769	myosin light chain kinase
ENSG00000128641	MYO1B	3.9826	22.5858	myosin IB
ENSG00000157483	MYO1E	5.5197	39.8993	myosin IE
ENST00000605366	MYO7A	2.2393	11.856	myosin VIIA
ENST00000575902	MYO7A	2.369	10.6348	myosin VIIA
ENST00000574198	MYO7A	2.5079	10.2679	myosin VIIA
ENSG00000137474	MYO7A	2.5936	12.2471	myosin VIIA
ENST00000575980	MYO7A	2.5975	10.8991	myosin VIIA
ENST00000571849	MYO7A	2.6577	11.1094	myosin VIIA
ENST00000571155	MYO7A	2.681	10.8592	myosin VIIA
ENST00000576665	MYO7A	2.9291	12.8405	myosin VIIA
ENSG00000138119	MYOF	3.1271	17.4476	myoferlin
ENST00000568173	MYOM2	2.3311	21.7577	myomesin 2
ENST00000568159	MYOM2	2.5072	29.0972	myomesin 2
ENST00000561917	MYOM2	2.5509	16.1064	myomesin 2
ENST00000565597	MYOM2	2.5704	18.458	myomesin 2
ENST00000562010	MYOM2	2.715	28.4575	myomesin 2
ENST00000564157	MYOM2	2.7362	20.8408	myomesin 2
ENST00000569917	MYOM2	2.7374	20.8235	myomesin 2
ENST00000567433	MYOM2	2.7686	24.0093	myomesin 2
ENST00000569555	MYOM2	2.8291	39.6581	myomesin 2
ENST00000569202	MYOM2	2.8364	21.6862	myomesin 2
ENSG00000036448	MYOM2	2.8637	38.1759	myomesin 2
ENST00000566299	MYOM2	2.8648	37.3065	myomesin 2
ENST00000567746	MYOM2	2.955	23.4267	myomesin 2
ENSG00000170011	MYRIP	2.968	17.8712	myosin VIIA and Rab interacting protein
ENSG00000170476	MZB1	4.3031	46.7297	marginal zone B and B1 cell-specific protein
ENSG00000177694	NAALADL2	2.295	17.1448	N-acetylated alpha-linked acidic dipeptidase-like 2
ENSG00000148411	NACC2	3.2899	27.1348	NACC family member 2, BEN and BTB (POZ) domain containing
ENSG00000102452	NALCN	2.7595	17.3471	sodium leak channel, non-selective
ENSG00000067798	NAV3	2.1324	10.3548	neuron navigator 3
ENST00000576748	NCF1	3.9428	25.7753	neutrophil cytosolic factor 1
ENST00000573959	NCF1	4.0698	21.7097	neutrophil cytosolic factor 1
ENST00000571367	NCF1	4.3214	22.3136	neutrophil cytosolic factor 1
ENST00000570911	NCF1	4.6089	21.3985	neutrophil cytosolic factor 1
ENST00000574134	NCF1	4.9377	24.7958	neutrophil cytosolic factor 1
ENST00000576639	NCF1	5.4807	28.3432	neutrophil cytosolic factor 1
ENST00000571777	NCF1	5.6268	29.0137	neutrophil cytosolic factor 1
ENSG00000158517	NCF1	5.7225	36.8047	neutrophil cytosolic factor 1
ENST00000574052	NCF1	5.9373	27.5817	neutrophil cytosolic factor 1
ENST00000573351	NCF1	6.011	33.3607	neutrophil cytosolic factor 1
ENST00000571290	NCF1	6.0489	27.8282	neutrophil cytosolic factor 1
ENST00000572305	NCF1	6.2119	32.8372	neutrophil cytosolic factor 1
ENSG00000116701	NCF2	3.8075	27.8746	neutrophil cytosolic factor 2
ENSG00000100365	NCF4	3.9523	21.9234	neutrophil cytosolic factor 4, 40kDa
ENSG00000123338	NCKAP1L	4.8701	49.3844	NCK-associated protein 1-like
ENSG00000176771	NCKAP5	3.7056	25.4423	NCK-associated protein 5
ENSG00000078114	NEBL	3.7407	22.8914	nebulette
ENSG00000111859	NEDD9	4.3214	30.7785	neural precursor cell expressed, developmentally down-regulated 9
ENSG00000172260	NEGR1	2.495	12.4668	neuronal growth regulator 1
ENSG00000165973	NELL1	2.2717	11.4761	NEL-like 1 (chicken)
ENSG00000107954	NEURL	2.7531	15.4078	neuralized homolog (Drosophila)
ENSG00000214357	NEURL1B	3.1195	21.1829	neuralized homolog 1B (Drosophila)
ENSG00000187566	NHLRC1	2.0544	10.0523	NHL repeat containing 1
ENSG00000140807	NKD1	3.0346	16.3329	naked cuticle homolog 1 (Drosophila)
ENSG00000146938	NLGN4X	4.9666	34.9572	neuroligin 4, X-linked
ENSG00000165246	NLGN4Y	2.3113	12.4881	neuroligin 4, Y-linked
ENSG00000171487	NLRP5	3.9212	29.6688	NLR family, pyrin domain containing 5
ENST00000570389	NLRP7	4.612	32.8066	NLR family, pyrin domain containing 7
ENST00000573987	NLRP7	4.612	32.8066	NLR family, pyrin domain containing 7
ENST00000575084	NLRP7	4.612	32.8066	NLR family, pyrin domain containing 7
ENST00000575386	NLRP7	4.612	32.8066	NLR family, pyrin domain containing 7
ENST00000576007	NLRP7	4.612	32.8066	NLR family, pyrin domain containing 7
ENST00000576609	NLRP7	4.612	32.8066	NLR family, pyrin domain containing 7
ENST00000605335	NLRP7	4.612	32.8066	NLR family, pyrin domain containing 7
ENST00000576102	NLRP7	4.6129	32.6578	NLR family, pyrin domain containing 7
ENST00000585875	NLRP7	4.6186	33.55	NLR family, pyrin domain containing 7
ENST00000586225	NLRP7	4.6186	33.55	NLR family, pyrin domain containing 7
ENST00000586781	NLRP7	4.6186	33.55	NLR family, pyrin domain containing 7
ENST00000588588	NLRP7	4.6186	33.55	NLR family, pyrin domain containing 7
ENST00000590391	NLRP7	4.6186	33.55	NLR family, pyrin domain containing 7
ENST00000592978	NLRP7	4.6186	33.55	NLR family, pyrin domain containing 7
ENST00000605486	NLRP7	4.6186	33.55	NLR family, pyrin domain containing 7
ENST00000586640	NLRP7	4.6195	33.4123	NLR family, pyrin domain containing 7
ENST00000570326	NLRP7	4.6431	35.7352	NLR family, pyrin domain containing 7
ENST00000572307	NLRP7	4.6431	35.7352	NLR family, pyrin domain containing 7
ENST00000575121	NLRP7	4.6431	35.7352	NLR family, pyrin domain containing 7
ENST00000575631	NLRP7	4.6431	35.7352	NLR family, pyrin domain containing 7
ENST00000576081	NLRP7	4.6431	35.7352	NLR family, pyrin domain containing 7
ENST00000576855	NLRP7	4.6431	35.7352	NLR family, pyrin domain containing 7
ENST00000605774	NLRP7	4.6431	35.7352	NLR family, pyrin domain containing 7
ENST00000571114	NLRP7	4.6432	34.9834	NLR family, pyrin domain containing 7
ENST00000571397	NLRP7	4.6432	34.9834	NLR family, pyrin domain containing 7
ENST00000572166	NLRP7	4.6432	34.9834	NLR family, pyrin domain containing 7
ENST00000575015	NLRP7	4.6432	34.9834	NLR family, pyrin domain containing 7
ENST00000576715	NLRP7	4.6432	34.9834	NLR family, pyrin domain containing 7
ENST00000576774	NLRP7	4.6432	34.9834	NLR family, pyrin domain containing 7
ENST00000603510	NLRP7	4.6432	34.9834	NLR family, pyrin domain containing 7
ENST00000571118	NLRP7	4.6468	35.7351	NLR family, pyrin domain containing 7
ENST00000571769	NLRP7	4.6468	34.9834	NLR family, pyrin domain containing 7
ENSG00000167634	NLRP7	4.6686	33.6918	NLR family, pyrin domain containing 7
ENST00000586028	NLRP7	4.6758	34.5674	NLR family, pyrin domain containing 7
ENST00000586734	NLRP7	4.6758	34.5674	NLR family, pyrin domain containing 7
ENST00000587158	NLRP7	4.6758	34.5674	NLR family, pyrin domain containing 7
ENST00000590502	NLRP7	4.6758	34.5674	NLR family, pyrin domain containing 7
ENST00000591536	NLRP7	4.6758	34.5674	NLR family, pyrin domain containing 7
ENST00000591980	NLRP7	4.6758	34.5674	NLR family, pyrin domain containing 7
ENST00000605429	NLRP7	4.6758	34.5674	NLR family, pyrin domain containing 7
ENST00000587409	NLRP7	4.6762	34.3731	NLR family, pyrin domain containing 7
ENST00000585738	NLRP7	4.7706	34.5618	NLR family, pyrin domain containing 7
ENST00000586736	NLRP7	4.7706	34.5618	NLR family, pyrin domain containing 7
ENST00000587685	NLRP7	4.7706	34.5618	NLR family, pyrin domain containing 7
ENST00000589207	NLRP7	4.7706	34.5618	NLR family, pyrin domain containing 7
ENST00000589909	NLRP7	4.7706	34.5618	NLR family, pyrin domain containing 7
ENST00000590894	NLRP7	4.7706	34.5618	NLR family, pyrin domain containing 7
ENST00000603249	NLRP7	4.7706	34.5618	NLR family, pyrin domain containing 7
ENST00000588487	NLRP7	4.7749	34.5189	NLR family, pyrin domain containing 7
ENST00000571353	NLRP7	4.8158	33.9457	NLR family, pyrin domain containing 7
ENST00000571685	NLRP7	4.8158	33.9457	NLR family, pyrin domain containing 7
ENST00000573287	NLRP7	4.8158	33.9457	NLR family, pyrin domain containing 7
ENST00000576140	NLRP7	4.8158	33.9457	NLR family, pyrin domain containing 7
ENST00000576376	NLRP7	4.8158	33.9457	NLR family, pyrin domain containing 7
ENST00000577047	NLRP7	4.8158	33.9457	NLR family, pyrin domain containing 7
ENST00000588840	NLRP7	4.8158	33.9457	NLR family, pyrin domain containing 7
ENST00000589382	NLRP7	4.8158	33.9457	NLR family, pyrin domain containing 7
ENST00000589500	NLRP7	4.8158	33.9457	NLR family, pyrin domain containing 7
ENST00000591176	NLRP7	4.8158	33.9457	NLR family, pyrin domain containing 7
ENST00000592036	NLRP7	4.8158	33.9457	NLR family, pyrin domain containing 7
ENST00000593150	NLRP7	4.8158	33.9457	NLR family, pyrin domain containing 7
ENST00000604947	NLRP7	4.8158	33.9457	NLR family, pyrin domain containing 7
ENST00000605016	NLRP7	4.8158	33.9457	NLR family, pyrin domain containing 7
ENST00000571663	NLRP7	4.8195	33.9457	NLR family, pyrin domain containing 7
ENST00000592964	NLRP7	4.8195	33.9457	NLR family, pyrin domain containing 7
ENSG00000153406	NMRAL1	4.9505	46.7297	NmrA-like family domain containing 1
ENSG00000167207	NOD2	3.9278	22.9026	nucleotide-binding oligomerization domain containing 2
ENSG00000107281	NPDC1	5.3821	25.4916	neural proliferation, differentiation and control, 1
ENSG00000168743	NPNT	3.0604	16.6448	nephronectin
ENSG00000221890	NPTXR	3.2852	25.2933	neuronal pentraxin receptor
ENSG00000151623	NR3C2	3.0812	29.9008	nuclear receptor subfamily 3, group C, member 2
ENSG00000157168	NRG1	2.8628	15.0326	neuregulin 1
ENSG00000185737	NRG3	2.8418	14.6285	neuregulin 3
ENSG00000118257	NRP2	3.0278	25.1556	neuropilin 2
ENSG00000179915	NRXN1	2.9396	25.377	neurexin 1
ENSG00000170091	NSG2	2.6466	20.4131	Neuron-specific protein family member 2
ENSG00000135318	NT5E	4.7366	39.3846	5'-nucleotidase, ecto (CD73)
ENSG00000140538	NTRK3	2.4326	16.436	neurotrophic tyrosine kinase, receptor, type 3
ENSG00000074590	NUAK1	4.1117	25.2395	NUAK family, SNF1-like kinase, 1
ENSG00000196368	NUDT11	2.187	17.954	nudix (nucleoside diphosphate linked moiety X)-type motif 11
ENST00000597464	NUDT11	2.2579	18.9638	nudix (nucleoside diphosphate linked moiety X)-type motif 11
ENSG00000167799	NUDT8	2.9109	33.6632	nudix (nucleoside diphosphate linked moiety X)-type motif 8
ENSG00000147206	NXF3	2.58	12.4468	nuclear RNA export factor 3
ENSG00000184232	OAF	2.8134	41.6968	OAF homolog (Drosophila)
ENSG00000149635	OCSTAMP	3.3005	22.5853	osteoclast stimulatory transmembrane protein
ENSG00000184221	OLIG1	3.4497	19.034	oligodendrocyte transcription factor 1
ENSG00000126861	OMG	2.2455	10.9183	oligodendrocyte myelin glycoprotein
ENSG00000238243	OR2W3	2.8433	22.9212	olfactory receptor, family 2, subfamily W, member 3
ENSG00000181903	OR4C6	2.2494	14.4986	olfactory receptor, family 4, subfamily C, member 6
ENSG00000144645	OSBPL10	2.8326	24.6605	oxysterol binding protein-like 10
ENSG00000125850	OVOL2	3.238	21.1348	ovo-like 2 (Drosophila)
ENSG00000108405	P2RX1	6.4347	39.5046	purinergic receptor P2X, ligand-gated ion channel, 1
ENSG00000169860	P2RY1	2.6694	22.2502	purinergic receptor P2Y, G-protein coupled, 1
ENSG00000078589	P2RY10	2.0797	18.044	purinergic receptor P2Y, G-protein coupled, 10
ENSG00000171631	P2RY6	3.2393	19.0683	pyrimidinergic receptor P2Y, G-protein coupled, 6
ENSG00000124507	PACSIN1	3.6434	43.361	protein kinase C and casein kinase substrate in neurons 1
ENSG00000142619	PADI3	3.2625	18.1725	peptidyl arginine deiminase, type III
ENSG00000101349	PAK7	2.9785	17.199	p21 protein (Cdc42/Rac)-activated kinase 7
ENSG00000107719	PALD1	6.2206	43.896	phosphatase domain containing, paladin 1
ENSG00000170915	PAQR8	2.9111	35.1752	progestin and adipoQ receptor family member VIII
ENSG00000148498	PARD3	3.1965	37.6912	par-3 partitioning defective 3 homolog (C. elegans)
ENSG00000116117	PARD3B	5.6103	40.0099	par-3 partitioning defective 3 homolog B (C. elegans)
ENSG00000125618	PAX8	5.3123	36.3199	paired box 8
ENSG00000185630	PBX1	2.5074	28.9697	pre-B-cell leukemia homeobox 1
ENSG00000183570	PCBP3	3.9851	26.3902	poly(rC) binding protein 3
ENSG00000156453	PCDH1	3.8097	18.9359	protocadherin 1
ENSG00000113555	PCDH12	2.3465	26.7214	protocadherin 12
ENSG00000204970	PCDHA1	2.1505	16.1726	protocadherin alpha 1
ENSG00000250120	PCDHA10	2.6011	19.8514	protocadherin alpha 10
ENSG00000249158	PCDHA11	2.8506	20.2131	protocadherin alpha 11
ENSG00000251664	PCDHA12	2.6879	20.0453	protocadherin alpha 12
ENSG00000239389	PCDHA13	2.5984	20.7785	protocadherin alpha 13
ENSG00000204969	PCDHA2	2.1179	13.7384	protocadherin alpha 2
ENSG00000204967	PCDHA4	2.0123	13.2593	protocadherin alpha 4
ENSG00000204965	PCDHA5	2.1989	16.0552	protocadherin alpha 5
ENSG00000081842	PCDHA6	2.4825	19.7543	protocadherin alpha 6
ENSG00000204963	PCDHA7	2.3324	18.8345	protocadherin alpha 7
ENSG00000204962	PCDHA8	2.5566	18.0968	protocadherin alpha 8
ENSG00000248383	PCDHAC1	2.6426	17.9713	protocadherin alpha subfamily C, 1
ENSG00000243232	PCDHAC2	2.4612	17.0057	protocadherin alpha subfamily C, 2
ENSG00000179715	PCED1B	4.78	29.7568	PC-esterase domain containing 1B
ENSG00000183036	PCP4	3.8	16.2046	Purkinje cell protein 4
ENSG00000140479	PCSK6	3.4733	32.7226	proprotein convertase subtilisin/kexin type 6
ENSG00000115252	PDE1A	2.398	14.3104	phosphodiesterase 1A, calmodulin-dependent
ENSG00000123360	PDE1B	4.2232	27.9363	phosphodiesterase 1B, calmodulin-dependent
ENSG00000172572	PDE3A	2.3012	10.9599	phosphodiesterase 3A, cGMP-inhibited
ENSG00000160191	PDE9A	4.5505	29.3099	phosphodiesterase 9A
ENSG00000100311	PDGFB	4.1645	25.3272	platelet-derived growth factor beta polypeptide
ENSG00000145431	PDGFC	2.5586	22.3965	platelet derived growth factor C
ENSG00000170962	PDGFD	4.2584	27.3155	platelet derived growth factor D
ENSG00000185615	PDIA2	4.6151	20.526	protein disulfide isomerase family A, member 2
ENST00000566422	PECAM1	2.8674	15.3661	platelet/endothelial cell adhesion molecule 1
ENST00000561739	PECAM1	3.0976	18.0967	platelet/endothelial cell adhesion molecule 1
ENST00000568702	PECAM1	3.1347	16.7145	platelet/endothelial cell adhesion molecule 1
ENST00000563523	PECAM1	3.263	19.7237	platelet/endothelial cell adhesion molecule 1
ENST00000566616	PECAM1	3.2979	18.8695	platelet/endothelial cell adhesion molecule 1
ENST00000569967	PECAM1	3.3029	19.7896	platelet/endothelial cell adhesion molecule 1
ENST00000564866	PECAM1	3.5119	24.0339	platelet/endothelial cell adhesion molecule 1
ENST00000569530	PECAM1	3.5518	19.4553	platelet/endothelial cell adhesion molecule 1
ENST00000563924	PECAM1	3.686	36.7585	platelet/endothelial cell adhesion molecule 1
ENSG00000198300	PEG3	3.0981	19.7521	paternally expressed 3
ENSG00000139946	PELI2	2.8439	17.8157	pellino E3 ubiquitin protein ligase family member 2
ENSG00000177614	PGBD5	3.9928	27.0238	piggyBac transposable element derived 5
ENSG00000139289	PHLDA1	2.782	31.4548	pleckstrin homology-like domain, family A, member 1
ENSG00000181649	PHLDA2	4.2561	18.2402	pleckstrin homology-like domain, family A, member 2
ENSG00000168490	PHYHIP	3.3411	24.888	phytanoyl-CoA 2-hydroxylase interacting protein
ENSG00000155629	PIK3AP1	3.7125	35.6689	phosphoinositide-3-kinase adaptor protein 1
ENSG00000139144	PIK3C2G	2.4643	14.4168	phosphatidylinositol-4-phosphate 3-kinase, catalytic subunit type 2 gamma
ENSG00000141506	PIK3R5	2.4807	10.6492	phosphoinositide-3-kinase, regulatory subunit 5
ENSG00000069011	PITX1	2.7243	14.7529	paired-like homeodomain 1
ENSG00000170927	PKHD1	2.5921	19.8789	polycystic kidney and hepatic disease 1 (autosomal recessive)
ENSG00000057294	PKP2	2.2615	27.2138	plakophilin 2
ENSG00000184363	PKP3	2.92	16.9454	plakophilin 3
ENSG00000144837	PLA1A	2.3773	11.4439	phospholipase A1 member A
ENSG00000116711	PLA2G4A	3.7864	28.842	phospholipase A2, group IVA (cytosolic, calcium-dependent)
ENSG00000145287	PLAC8	2.6835	24.3752	placenta-specific 8
ENSG00000101333	PLCB4	2.5837	17.877	phospholipase C, beta 4
ENSG00000114805	PLCH1	2.1731	11.0774	phospholipase C, eta 1
ENSG00000149527	PLCH2	2.5529	16.7276	phospholipase C, eta 2
ENSG00000166428	PLD4	4.6778	28.7921	phospholipase D family, member 4
ENSG00000126822	PLEKHG3	2.8826	14.9065	pleckstrin homology domain containing, family G (with RhoGef domain) member 3
ENSG00000187510	PLEKHG7	3.6554	18.9139	pleckstrin homology domain containing, family G (with RhoGef domain) member 7
ENSG00000187583	PLEKHN1	2.1607	21.5934	pleckstrin homology domain containing, family N member 1
ENSG00000145632	PLK2	3.5419	26.5947	polo-like kinase 2
ENSG00000076356	PLXNA2	3.3539	25.317	plexin A2
ENSG00000168081	PNOC	3.9557	27.377	prepronociceptin
ENSG00000114631	PODXL2	4.4502	26.5656	podocalyxin-like 2
ENSG00000105854	PON2	2.2867	30.5082	paraoxonase 2
ENSG00000152192	POU4F1	5.3713	33.9956	POU class 4 homeobox 1
ENSG00000135447	PPP1R1A	2.7601	13.4379	protein phosphatase 1, regulatory (inhibitor) subunit 1A
ENSG00000196422	PPP1R26	2.9083	29.5539	protein phosphatase 1, regulatory subunit 26
ENSG00000112238	PRDM13	2.7893	27.4097	PR domain containing 13
ENSG00000124126	PREX1	2.4676	28.9327	phosphatidylinositol-3,4,5-trisphosphate-dependent Rac exchange factor 1
ENSG00000180644	PRF1	2.7816	15.9965	perforin 1 (pore forming protein)
ENSG00000186652	PRG2	3.8359	24.3442	proteoglycan 2, bone marrow (natural killer cell activator, eosinophil granule major basic protein)
ENSG00000106617	PRKAG2	3.0621	34.9432	protein kinase, AMP-activated, gamma 2 non-catalytic subunit
ENSG00000115592	PRKAG3	2.0217	12.0466	protein kinase, AMP-activated, gamma 3 non-catalytic subunit
ENSG00000154229	PRKCA	3.9286	36.8231	protein kinase C, alpha
ENSG00000113494	PRLR	2.3429	11.4346	prolactin receptor
ENSG00000117707	PROX1	2.9595	19.7472	prospero homeobox 1
ENSG00000176532	PRR15	3.1463	23.0145	proline rich 15
ENSG00000135362	PRR5L	3.5386	25.2541	proline rich 5 like
ENSG00000126460	PRRG2	2.2448	20.5709	proline rich Gla (G-carboxyglutamic acid) 2
ENSG00000185888	PRSS38	4.0425	22.7666	protease, serine, 38
ENSG00000156011	PSD3	3.2941	34.1897	pleckstrin and Sec7 domain containing 3
ENSG00000125637	PSD4	2.1396	31.9403	pleckstrin and Sec7 domain containing 4
ENSG00000140368	PSTPIP1	3.1383	18.7951	proline-serine-threonine phosphatase interacting protein 1
ENSG00000134247	PTGFRN	2.4714	17.4273	prostaglandin F2 receptor inhibitor
ENSG00000095303	PTGS1	4.342	32.1161	prostaglandin-endoperoxide synthase 1 (prostaglandin G/H synthase and cyclooxygenase)
ENSG00000073756	PTGS2	2.1702	10.4794	prostaglandin-endoperoxide synthase 2 (prostaglandin G/H synthase and cyclooxygenase)
ENSG00000120899	PTK2B	2.3275	55.3668	protein tyrosine kinase 2 beta
ENSG00000072135	PTPN18	2.1534	45.6769	protein tyrosine phosphatase, non-receptor type 18 (brain-derived)
ENST00000595340	PTPN6	2.3552	28.6341	protein tyrosine phosphatase, non-receptor type 6
ENST00000597701	PTPN6	2.4662	31.5429	protein tyrosine phosphatase, non-receptor type 6
ENST00000600874	PTPN6	2.5258	30.9004	protein tyrosine phosphatase, non-receptor type 6
ENSG00000111679	PTPN6	2.9183	40.3851	protein tyrosine phosphatase, non-receptor type 6
ENST00000600446	PTPN6	2.9678	37.7523	protein tyrosine phosphatase, non-receptor type 6
ENST00000599028	PTPN6	2.9881	37.75	protein tyrosine phosphatase, non-receptor type 6
ENST00000595832	PTPN6	2.9908	38.1098	protein tyrosine phosphatase, non-receptor type 6
ENST00000595623	PTPN6	3.0443	38.4029	protein tyrosine phosphatase, non-receptor type 6
ENST00000594686	PTPN6	3.1402	37.8753	protein tyrosine phosphatase, non-receptor type 6
ENST00000600151	PTPN6	3.2346	26.1777	protein tyrosine phosphatase, non-receptor type 6
ENST00000596084	PTPN6	3.4752	25.4119	protein tyrosine phosphatase, non-receptor type 6
ENST00000601360	PTPN6	3.4867	26.7417	protein tyrosine phosphatase, non-receptor type 6
ENST00000601527	PTPN6	3.6143	28.2388	protein tyrosine phosphatase, non-receptor type 6
ENST00000601126	PTPN6	3.7483	29.3361	protein tyrosine phosphatase, non-receptor type 6
ENST00000596748	PTPN6	3.7969	27.625	protein tyrosine phosphatase, non-receptor type 6
ENST00000596654	PTPN6	3.8035	27.5997	protein tyrosine phosphatase, non-receptor type 6
ENST00000593615	PTPN6	3.8121	30.0954	protein tyrosine phosphatase, non-receptor type 6
ENST00000595104	PTPN6	3.8668	28.7927	protein tyrosine phosphatase, non-receptor type 6
ENST00000595466	PTPN6	3.9512	30.3309	protein tyrosine phosphatase, non-receptor type 6
ENST00000600931	PTPN6	3.9562	31.1213	protein tyrosine phosphatase, non-receptor type 6
ENST00000597200	PTPN6	3.9606	33.4707	protein tyrosine phosphatase, non-receptor type 6
ENST00000601810	PTPN6	3.9865	28.6238	protein tyrosine phosphatase, non-receptor type 6
ENST00000598477	PTPN6	4.0214	29.0018	protein tyrosine phosphatase, non-receptor type 6
ENST00000594603	PTPN6	4.0727	28.3994	protein tyrosine phosphatase, non-receptor type 6
ENST00000594402	PTPN6	4.0938	28.8711	protein tyrosine phosphatase, non-receptor type 6
ENSG00000143851	PTPN7	2.4001	44.4079	protein tyrosine phosphatase, non-receptor type 7
ENSG00000213402	PTPRCAP	4.0746	12.8881	protein tyrosine phosphatase, receptor type, C-associated protein
ENSG00000153707	PTPRD	4.1553	27.2813	protein tyrosine phosphatase, receptor type, D
ENSG00000132334	PTPRE	2.6566	33.0042	protein tyrosine phosphatase, receptor type, E
ENSG00000144724	PTPRG	2.2519	27.7446	protein tyrosine phosphatase, receptor type, G
ENSG00000152894	PTPRK	3.4211	37.4267	protein tyrosine phosphatase, receptor type, K
ENSG00000155093	PTPRN2	4.3469	27.6689	protein tyrosine phosphatase, receptor type, N polypeptide 2
ENSG00000196090	PTPRT	2.3358	14.219	protein tyrosine phosphatase, receptor type, T
ENSG00000100362	PVALB	3.1224	12.4266	parvalbumin
ENSG00000073008	PVR	3.0923	25.7656	poliovirus receptor
ENSG00000143217	PVRL4	2.2017	12.4078	poliovirus receptor-related 4
ENSG00000168994	PXDC1	4.2239	28.7986	PX domain containing 1
ENSG00000124839	RAB17	4.5868	24.4982	RAB17, member RAS oncogene family
ENSG00000139832	RAB20	3.4966	14.9597	RAB20, member RAS oncogene family
ENSG00000167964	RAB26	2.9672	29.7534	RAB26, member RAS oncogene family
ENSG00000041353	RAB27B	2.0412	10.1177	RAB27B, member RAS oncogene family
ENSG00000118508	RAB32	5.5999	36.288	RAB32, member RAS oncogene family
ENSG00000100228	RAB36	2.5521	45.5692	RAB36, member RAS oncogene family
ENSG00000168118	RAB4A	2.48	36.2323	RAB4A, member RAS oncogene family
ENSG00000123570	RAB9B	2.3244	15.6857	RAB9B, member RAS oncogene family
ENSG00000136237	RAPGEF5	3.2639	31.5394	Rap guanine nucleotide exchange factor (GEF) 5
ENSG00000185989	RASA3	4.9064	41.3048	RAS p21 protein activator 3
ENSG00000075391	RASAL2	2.1573	22.8019	RAS protein activator like 2
ENSG00000058335	RASGRF1	3.339	19.7134	Ras protein-specific guanine nucleotide-releasing factor 1
ENSG00000101265	RASSF2	4.5163	38.0109	Ras association (RalGDS/AF-6) domain family member 2
ENSG00000078328	RBFOX1	3.8346	19.5023	RNA binding protein, fox-1 homolog (C. elegans) 1
ENSG00000153250	RBMS1	2.3232	44.9905	RNA binding motif, single stranded interacting protein 1
ENSG00000068615	REEP1	2.8905	24.1079	receptor accessory protein 1
ENSG00000169891	REPS2	2.2545	30.0453	RALBP1 associated Eps domain containing 2
ENSG00000111404	RERGL	3.2805	21.2235	RERG/RAS-like
ENSG00000143344	RGL1	2.1705	47.2594	ral guanine nucleotide dissociation stimulator-like 1
ENSG00000169220	RGS14	2.0626	45.4826	regulator of G-protein signaling 14
ENSG00000138835	RGS3	2.2221	38.6933	regulator of G-protein signaling 3
ENSG00000143878	RHOB	2.1778	22.2329	ras homolog family member B
ENSG00000072422	RHOBTB1	4.7006	25.8501	Rho-related BTB domain containing 1
ENSG00000116574	RHOU	2.2088	24.9463	ras homolog family member U
ENSG00000158106	RHPN1	2.1763	22.7263	rhophilin, Rho GTPase binding protein 1
ENSG00000128408	RIBC2	2.7578	21.0209	RIB43A domain with coiled-coils 2
ENSG00000166405	RIC3	2.5431	17.5314	resistance to inhibitors of cholinesterase 3 homolog (C. elegans)
ENSG00000060709	RIMBP2	3.7946	22.4722	RIMS binding protein 2
ENSG00000079841	RIMS1	2.1119	12.7348	regulating synaptic membrane exocytosis 1
ENSG00000100599	RIN3	2.3917	21.865	Ras and Rab interactor 3
ENSG00000258818	RNASE4	2.1167	23.4115	ribonuclease, RNase A family, 4
ENSG00000169413	RNASE6	4.1534	26.646	ribonuclease, RNase A family, k6
ENSG00000026297	RNASET2	2.6218	29.8109	ribonuclease T2
ENSG00000137393	RNF144B	4.0088	28.8281	ring finger protein 144B
ENSG00000141622	RNF165	2.0817	18.0497	ring finger protein 165
ENSG00000164197	RNF180	2.9459	18.5754	ring finger protein 180
ENSG00000185483	ROR1	3.1873	16.9288	receptor tyrosine kinase-like orphan receptor 1
ENST00000594970	RPH3AL	2.1085	11.3807	rabphilin 3A-like (without C2 domains)
ENST00000594873	RPH3AL	2.1102	12.0932	rabphilin 3A-like (without C2 domains)
ENST00000601314	RPH3AL	2.2002	11.4841	rabphilin 3A-like (without C2 domains)
ENST00000599161	RPH3AL	2.2059	11.0796	rabphilin 3A-like (without C2 domains)
ENSG00000181031	RPH3AL	2.2328	24.2673	rabphilin 3A-like (without C2 domains)
ENST00000597289	RPH3AL	2.3404	12.6445	rabphilin 3A-like (without C2 domains)
ENST00000597943	RPH3AL	2.3764	13.266	rabphilin 3A-like (without C2 domains)
ENST00000594863	RPH3AL	2.5283	22.8019	rabphilin 3A-like (without C2 domains)
ENST00000596450	RPH3AL	2.5997	23.8363	rabphilin 3A-like (without C2 domains)
ENST00000574223	RPH3AL	2.6046	23.8364	rabphilin 3A-like (without C2 domains)
ENST00000601952	RPH3AL	2.6054	15.9337	rabphilin 3A-like (without C2 domains)
ENST00000598596	RPH3AL	2.6622	16.1224	rabphilin 3A-like (without C2 domains)
ENSG00000071242	RPS6KA2	2.0686	25.0403	ribosomal protein S6 kinase, 90kDa, polypeptide 2
ENST00000575077	RRAS2	2.2581	19.3602	related RAS viral (r-ras) oncogene homolog 2
ENST00000571310	RRAS2	2.3014	18.4999	related RAS viral (r-ras) oncogene homolog 2
ENSG00000133818	RRAS2	2.7948	25.399	related RAS viral (r-ras) oncogene homolog 2
ENST00000571727	RRAS2	2.8523	23.4929	related RAS viral (r-ras) oncogene homolog 2
ENST00000572201	RRAS2	2.8534	23.3874	related RAS viral (r-ras) oncogene homolog 2
ENST00000572397	RRAS2	2.8549	23.5003	related RAS viral (r-ras) oncogene homolog 2
ENST00000572894	RRAS2	2.8717	22.8689	related RAS viral (r-ras) oncogene homolog 2
ENST00000573870	RRAS2	2.8895	24.1505	related RAS viral (r-ras) oncogene homolog 2
ENST00000574530	RRAS2	2.9408	24.5702	related RAS viral (r-ras) oncogene homolog 2
ENSG00000125844	RRBP1	2.1156	49.5721	ribosome binding protein 1
ENSG00000147655	RSPO2	2.3102	13.3627	R-spondin 2
ENSG00000101282	RSPO4	2.3126	12.0526	R-spondin 4
ENSG00000198626	RYR2	3.3659	19.2103	ryanodine receptor 2 (cardiac)
ENSG00000163220	S100A9	2.3594	13.5099	S100 calcium binding protein A9
ENSG00000171643	S100Z	3.4643	21.3112	S100 calcium binding protein Z
ENSG00000123453	SARDH	3.3402	20.7189	sarcosine dehydrogenase
ENSG00000111961	SASH1	4.0476	28.0112	SAM and SH3 domain containing 1
ENSG00000122122	SASH3	4.4986	24.0998	SAM and SH3 domain containing 3
ENSG00000182568	SATB1	2.5053	29.9663	SATB homeobox 1
ENST00000508341	SCAND3	2.8685	27.0206	SCAN domain containing 3
ENST00000600483	SCAND3	3.2448	28.7538	SCAN domain containing 3
ENSG00000232040	SCAND3	3.2669	28.9124	SCAN domain containing 3
ENSG00000168079	SCARA5	2.481	14.5554	scavenger receptor class A, member 5 (putative)
ENSG00000047634	SCML1	3.1093	26.3354	sex comb on midleg-like 1 (Drosophila)
ENSG00000146285	SCML4	2.3072	10.8558	sex comb on midleg-like 4 (Drosophila)
ENSG00000153253	SCN3A	2.4392	25.768	sodium channel, voltage-gated, type III, alpha subunit
ENSG00000166257	SCN3B	2.8295	18.9342	sodium channel, voltage-gated, type III, beta subunit
ENSG00000169432	SCN9A	4.3148	35.5336	sodium channel, voltage-gated, type IX, alpha subunit
ENSG00000159307	SCUBE1	2.2101	10.5608	signal peptide, CUB domain, EGF-like 1
ENSG00000169439	SDC2	4.7422	25.9133	syndecan 2
ENSG00000184860	SDR42E1	2.4448	27.8417	short chain dehydrogenase/reductase family 42E, member 1
ENSG00000183921	SDR42E2	2.939	15.7578	short chain dehydrogenase/reductase family 42E, member 2
ENSG00000139410	SDSL	2.3022	37.5016	serine dehydratase-like
ENSG00000120341	SEC16B	2.1355	31.1219	SEC16 homolog B (S. cerevisiae)
ENSG00000141574	SECTM1	3.4725	20.9104	secreted and transmembrane 1
ENSG00000091490	SEL1L3	4.705	46.2892	sel-1 suppressor of lin-12-like 3 (C. elegans)
ENSG00000153993	SEMA3D	3.955	28.5406	sema domain, immunoglobulin domain (Ig), short basic domain, secreted, (semaphorin) 3D
ENSG00000001617	SEMA3F	2.3878	11.8543	sema domain, immunoglobulin domain (Ig), short basic domain, secreted, (semaphorin) 3F
ENSG00000010319	SEMA3G	2.7344	31.494	sema domain, immunoglobulin domain (Ig), short basic domain, secreted, (semaphorin) 3G
ENSG00000196189	SEMA4A	4.6499	49.8309	sema domain, immunoglobulin domain (Ig), transmembrane domain (TM) and short cytoplasmic domain, (semaphorin) 4A
ENSG00000112902	SEMA5A	2.7612	20.4561	sema domain, seven thrombospondin repeats (type 1 and type 1-like), transmembrane domain (TM) and short cytoplasmic domain, (semaphorin) 5A
ENSG00000270466	SEPT1	2.2793	29.8676	Septin-1
ENST00000586917	SEPT9	2.0812	21.2639	septin 9
ENST00000590572	SEPT9	2.1334	20.9969	septin 9
ENST00000593252	SEPT9	2.1699	26.8677	septin 9
ENST00000585796	SEPT9	2.1858	21.6215	septin 9
ENST00000586414	SEPT9	2.1975	23.6285	septin 9
ENST00000590691	SEPT9	2.2444	27.6708	septin 9
ENST00000587043	SEPT9	2.2462	27.0366	septin 9
ENST00000588313	SEPT9	2.3033	25.5006	septin 9
ENST00000590634	SEPT9	2.313	36.2045	septin 9
ENST00000589546	SEPT9	2.3217	14.1073	septin 9
ENST00000591339	SEPT9	2.3299	37.5458	septin 9
ENST00000585440	SEPT9	2.3314	28.2893	septin 9
ENST00000592667	SEPT9	2.3344	23.0169	septin 9
ENST00000585924	SEPT9	2.3573	37.7039	septin 9
ENST00000575088	SEPT9	2.3604	40.94	septin 9
ENST00000574853	SEPT9	2.3609	40.9611	septin 9
ENST00000591262	SEPT9	2.3635	37.653	septin 9
ENST00000587949	SEPT9	2.3734	30.8343	septin 9
ENST00000586105	SEPT9	2.3772	40.166	septin 9
ENST00000587983	SEPT9	2.3774	30.1672	septin 9
ENST00000574362	SEPT9	2.3911	42.1353	septin 9
ENST00000571241	SEPT9	2.3914	42.1408	septin 9
ENST00000576289	SEPT9	2.3915	42.1305	septin 9
ENST00000587293	SEPT9	2.3927	22.9599	septin 9
ENST00000574891	SEPT9	2.393	42.1617	septin 9
ENST00000573468	SEPT9	2.3979	42.09	septin 9
ENST00000586865	SEPT9	2.4084	21.8801	septin 9
ENST00000590443	SEPT9	2.4086	31.1877	septin 9
ENST00000588583	SEPT9	2.4129	38.303	septin 9
ENSG00000184640	SEPT9	2.4212	42.5661	septin 9
ENST00000576977	SEPT9	2.4236	42.3415	septin 9
ENST00000591426	SEPT9	2.4271	17.5341	septin 9
ENST00000590451	SEPT9	2.4677	23.0425	septin 9
ENST00000587968	SEPT9	2.4681	38.4667	septin 9
ENST00000587371	SEPT9	2.5021	14.019	septin 9
ENST00000593070	SEPT9	2.518	17.853	septin 9
ENST00000592025	SEPT9	2.5254	20.0557	septin 9
ENST00000588091	SEPT9	2.5344	20.5833	septin 9
ENST00000591138	SEPT9	2.5372	20.2504	septin 9
ENST00000588045	SEPT9	2.5465	20.7863	septin 9
ENST00000590911	SEPT9	2.5651	26.2194	septin 9
ENST00000587141	SEPT9	2.5976	16.4188	septin 9
ENST00000590338	SEPT9	2.6	24.0287	septin 9
ENST00000591071	SEPT9	2.6152	16.6768	septin 9
ENST00000588775	SEPT9	2.7582	20.8873	septin 9
ENST00000563947	SERINC2	2.6466	19.1086	serine incorporator 2
ENSG00000168528	SERINC2	2.9667	29.7744	serine incorporator 2
ENST00000562991	SERINC2	3.0381	27.8934	serine incorporator 2
ENST00000568450	SERINC2	3.0448	27.9414	serine incorporator 2
ENST00000564235	SERINC2	3.0527	28.5937	serine incorporator 2
ENSG00000021355	SERPINB1	3.2096	21.0962	serpin peptidase inhibitor, clade B (ovalbumin), member 1
ENSG00000124570	SERPINB6	5.3524	25.0502	serpin peptidase inhibitor, clade B (ovalbumin), member 6
ENSG00000135919	SERPINE2	3.7907	43.3894	serpin peptidase inhibitor, clade E (nexin, plasminogen activator inhibitor type 1), member 2
ENSG00000185303	SFTPA2	2.4312	12.4462	surfactant protein A2
ENSG00000118473	SGIP1	2.1423	12.0902	SH3-domain GRB2-like (endophilin) interacting protein 1
ENSG00000027869	SH2D2A	2.032	20.4961	SH2 domain containing 2A
ENSG00000130147	SH3BP4	4.0067	21.6578	SH3-domain binding protein 4
ENSG00000131370	SH3BP5	2.2709	41.4827	SH3-domain binding protein 5 (BTK-associated)
ENSG00000107295	SH3GL2	2.4009	17.0549	SH3-domain GRB2-like 2
ENSG00000174705	SH3PXD2B	3.4073	29.6212	SH3 and PX domains 2B
ENSG00000154447	SH3RF1	2.0774	31.3684	SH3 domain containing ring finger 1
ENSG00000172985	SH3RF3	7.2862	42.9145	SH3 domain containing ring finger 3
ENSG00000125089	SH3TC1	5.0487	32.1724	SH3 domain and tetratricopeptide repeats 1
ENSG00000162105	SHANK2	3.3737	26.5741	SH3 and multiple ankyrin repeat domains 2
ENST00000601391	SHANK2	3.6341	24.7302	Homo sapiens SH3 and multiple ankyrin repeat domains 2 (SHANK2), transcript variant 1, mRNA.
ENST00000601538	SHANK2	3.6341	24.7302	Homo sapiens SH3 and multiple ankyrin repeat domains 2 (SHANK2), transcript variant 1, mRNA.
ENST00000605412	SHANK2	3.6344	24.7261	Homo sapiens SH3 and multiple ankyrin repeat domains 2 (SHANK2), transcript variant 1, mRNA.
ENST00000606715	SHANK2	3.6371	24.7512	Homo sapiens SH3 and multiple ankyrin repeat domains 2 (SHANK2), transcript variant 1, mRNA.
ENSG00000251322	SHANK3	3.5458	25.2231	SH3 and multiple ankyrin repeat domains 3
ENSG00000178343	SHISA3	2.2093	13.4715	shisa homolog 3 (Xenopus laevis)
ENSG00000138771	SHROOM3	2.7747	29.0039	shroom family member 3
ENST00000601085	SHROOM4	2.0818	10.2666	shroom family member 4
ENST00000600171	SHROOM4	2.7023	14.2974	shroom family member 4
ENST00000596464	SHROOM4	2.7143	13.5711	shroom family member 4
ENSG00000116991	SIPA1L2	4.8109	35.3613	signal-induced proliferation-associated 1 like 2
ENSG00000198053	SIRPA	5.1531	30.6654	signal-regulatory protein alpha
ENSG00000101307	SIRPB1	3.6141	24.6451	signal-regulatory protein beta 1
ENSG00000089012	SIRPG	2.9683	15.4746	signal-regulatory protein gamma
ENSG00000158714	SLAMF8	3.394	17.9399	SLAM family member 8
ENSG00000113504	SLC12A7	2.9825	34.2576	solute carrier family 12 (potassium/chloride transporters), member 7
ENSG00000110446	SLC15A3	2.613	16.5314	solute carrier family 15, member 3
ENSG00000112394	SLC16A10	3.5606	36.8859	solute carrier family 16, member 10 (aromatic amino acid transporter)
ENSG00000163053	SLC16A14	3.455	24.9993	solute carrier family 16, member 14 (monocarboxylic acid transporter 14)
ENSG00000141526	SLC16A3	2.2507	34.0099	solute carrier family 16, member 3 (monocarboxylic acid transporter 4)
ENSG00000165449	SLC16A9	2.6883	20.9969	solute carrier family 16, member 9 (monocarboxylic acid transporter 9)
ENSG00000259803	SLC22A31	3.0714	26.9984	solute carrier family 22, member 31
ENSG00000149742	SLC22A9	2.5913	16.2324	solute carrier family 22 (organic anion transporter), member 9
ENSG00000140090	SLC24A4	2.4804	10.7061	solute carrier family 24 (sodium/potassium/calcium exchanger), member 4
ENSG00000113396	SLC27A6	2.5925	19.4782	solute carrier family 27 (fatty acid transporter), member 6
ENSG00000174669	SLC29A2	3.1124	25.3673	solute carrier family 29 (equilibrative nucleoside transporter), member 2
ENSG00000197496	SLC2A10	2.6488	15.2628	solute carrier family 2 (facilitated glucose transporter), member 10
ENSG00000142583	SLC2A5	2.9719	21.0363	solute carrier family 2 (facilitated glucose/fructose transporter), member 5
ENST00000564829	SLC2A6	2.6303	17.0517	solute carrier family 2 (facilitated glucose transporter), member 6
ENSG00000160326	SLC2A6	3.3148	29.8211	solute carrier family 2 (facilitated glucose transporter), member 6
ENST00000563527	SLC2A6	3.498	32.0022	solute carrier family 2 (facilitated glucose transporter), member 6
ENST00000567240	SLC2A6	3.5427	33.4739	solute carrier family 2 (facilitated glucose transporter), member 6
ENST00000561613	SLC2A6	3.5664	34.0622	solute carrier family 2 (facilitated glucose transporter), member 6
ENSG00000196376	SLC35F1	4.5326	32.7986	solute carrier family 35, member F1
ENSG00000151812	SLC35F4	3.7657	19.1977	solute carrier family 35, member F4
ENSG00000134955	SLC37A2	2.9257	34.8832	solute carrier family 37 (glucose-6-phosphate transporter), member 2
ENST00000595796	SLC38A5	2.0159	38.696	Sodium-coupled neutral amino acid transporter 5
ENSG00000134802	SLC43A3	5.6443	52.5427	solute carrier family 43, member 3
ENSG00000142494	SLC47A1	2.0981	26.3809	solute carrier family 47 (multidrug and toxin extrusion), member 1
ENSG00000088836	SLC4A11	2.7214	21.9371	solute carrier family 4, sodium borate transporter, member 11
ENSG00000080493	SLC4A4	2.696	24.0192	solute carrier family 4, sodium bicarbonate cotransporter, member 4
ENSG00000154025	SLC5A10	2.2223	17.5534	solute carrier family 5 (sodium/glucose cotransporter), member 10
ENSG00000092068	SLC7A8	2.623	20.6864	solute carrier family 7 (amino acid transporter light chain, L system), member 8
ENSG00000183023	SLC8A1	2.132	15.0607	solute carrier family 8 (sodium/calcium exchanger), member 1
ENSG00000065054	SLC9A3R2	2.0059	20.3881	solute carrier family 9, subfamily A (NHE3, cation proton antiporter 3), member 3 regulator 2
ENSG00000101187	SLCO4A1	2.4449	47.7128	solute carrier organic anion transporter family, member 4A1
ENSG00000166750	SLFN5	3.5695	33.4577	schlafen family member 5
ENSG00000170365	SMAD1	4.5062	36.8186	SMAD family member 1
ENSG00000102038	SMARCA1	2.9245	22.7955	SWI/SNF related, matrix associated, actin dependent regulator of chromatin, subfamily a, member 1
ENSG00000077935	SMC1B	2.6898	16.3357	structural maintenance of chromosomes 1B
ENSG00000267795	SMIM22	4.4973	25.894	small integral membrane protein 22
ENSG00000259120	SMIM6	2.2656	14.2043	small integral membrane protein 6
ENSG00000240204	SMKR1	2.3888	21.032	small lysine-rich protein 1
ENSG00000112562	SMOC2	2.3171	12.3627	SPARC related modular calcium binding 2
ENSG00000172594	SMPDL3A	2.2489	26.4972	sphingomyelin phosphodiesterase, acid-like 3A
ENSG00000185669	SNAI3	3.4375	28.9525	snail family zinc finger 3
ENSG00000064692	SNCAIP	4.0947	23.8749	synuclein, alpha interacting protein
ENSG00000167208	SNX20	5.1983	30.1603	sorting nexin 20
ENSG00000130340	SNX9	4.2307	29.4228	sorting nexin 9
ENSG00000167780	SOAT2	2.2271	14.7557	sterol O-acyltransferase 2
ENSG00000165643	SOHLH1	2.5335	15.0016	spermatogenesis and oogenesis specific basic helix-loop-helix 1
ENSG00000184985	SORCS2	2.5297	11.3373	sortilin-related VPS10 domain containing receptor 2
ENSG00000176887	SOX11	2.3592	13.6416	SRY (sex determining region Y)-box 11
ENSG00000143842	SOX13	2.1324	14.1973	SRY (sex determining region Y)-box 13
ENSG00000124766	SOX4	2.0976	26.594	SRY (sex determining region Y)-box 4
ENSG00000125398	SOX9	2.3636	14.9314	SRY (sex determining region Y)-box 9
ENSG00000132122	SPATA6	3.6197	26.5589	spermatogenesis associated 6
ENSG00000213029	SPHAR	2.1103	27.2343	S-phase response (cyclin related)
ENSG00000066336	SPI1	4.2944	27.2717	spleen focus forming virus (SFFV) proviral integration oncogene
ENSG00000204271	SPIN3	2.2972	20.4872	spindlin family, member 3
ENSG00000166145	SPINT1	3.6925	30.8267	serine peptidase inhibitor, Kunitz type 1
ENSG00000167642	SPINT2	2.721	27.1481	serine peptidase inhibitor, Kunitz type, 2
ENSG00000183018	SPNS2	2.291	26.8734	spinster homolog 2 (Drosophila)
ENSG00000182557	SPNS3	3.3054	23.4827	spinster homolog 3 (Drosophila)
ENSG00000152377	SPOCK1	2.1169	10.2634	sparc/osteonectin, cwcv and kazal-like domains proteoglycan (testican) 1
ENSG00000159674	SPON2	2.2447	30.1934	spondin 2, extracellular matrix protein
ENSG00000118785	SPP1	4.0328	14.0323	secreted phosphoprotein 1
ENSG00000241794	SPRR2A	2.4366	21.4097	small proline-rich protein 2A
ENSG00000136158	SPRY2	2.3633	21.7258	sprouty homolog 2 (Drosophila)
ENSG00000070182	SPTB	3.8259	34.0783	spectrin, beta, erythrocytic
ENSG00000173898	SPTBN2	2.7844	30.2141	spectrin, beta, non-erythrocytic 2
ENSG00000172296	SPTLC3	3.5506	21.3819	serine palmitoyltransferase, long chain base subunit 3
ENSG00000197122	SRC	3.2564	39.9026	v-src avian sarcoma (Schmidt-Ruppin A-2) viral oncogene homolog
ENST00000594739	SRPK3	2.517	12.894	SRSF protein kinase 3
ENST00000598132	SRPK3	2.6131	12.0682	SRSF protein kinase 3
ENST00000596666	SRPK3	2.7807	12.7453	SRSF protein kinase 3
ENST00000598196	SRPK3	2.8415	12.1832	SRSF protein kinase 3
ENST00000598944	SRPK3	2.847	12.9789	SRSF protein kinase 3
ENST00000594166	SRPK3	2.9314	13.1169	SRSF protein kinase 3
ENST00000593665	SRPK3	3.276	17.2787	SRSF protein kinase 3
ENSG00000149418	ST14	5.9249	35.8483	suppression of tumorigenicity 14 (colon carcinoma)
ENSG00000064225	ST3GAL6	2.9481	44.602	ST3 beta-galactoside alpha-2,3-sialyltransferase 6
ENSG00000140557	ST8SIA2	4.686	30.6096	ST8 alpha-N-acetyl-neuraminide alpha-2,8-sialyltransferase 2
ENSG00000144681	STAC	3.1904	21.8501	SH3 and cysteine rich domain
ENSG00000035720	STAP1	2.4451	11.5815	signal transducing adaptor family member 1
ENSG00000130052	STARD8	5.3232	30.1513	StAR-related lipid transfer (START) domain containing 8
ENSG00000115107	STEAP3	2.4483	32.5267	STEAP family member 3, metalloreductase
ENSG00000101846	STS	3.2959	26.8977	steroid sulfatase (microsomal), isozyme S
ENSG00000137573	SULF1	3.8963	33.0655	sulfatase 1
ENSG00000196562	SULF2	6.4493	34.9754	sulfatase 2
ENSG00000196502	SULT1A1	2.1759	37.5701	sulfotransferase family, cytosolic, 1A, phenol-preferring, member 1
ENSG00000157303	SUSD3	3.396	29.52	sushi domain containing 3
ENSG00000143502	SUSD4	2.0208	12.0149	sushi domain containing 4
ENSG00000101463	SYNDIG1	2.4541	11.2911	synapse differentiation inducing 1
ENSG00000182253	SYNM	3.4588	27.1139	synemin, intermediate filament protein
ENSG00000103528	SYT17	2.5948	20.2172	synaptotagmin XVII
ENSG00000213023	SYT3	2.3005	10.3332	synaptotagmin III
ENSG00000111490	TBC1D30	2.267	22.8743	TBC1 domain family, member 30
ENSG00000136111	TBC1D4	2.1041	35.1034	TBC1 domain family, member 4
ENSG00000109436	TBC1D9	2.9263	36.0951	TBC1 domain family, member 9 (with GRAM domain)
ENSG00000167800	TBX10	2.1454	11.1789	T-box 10
ENSG00000135111	TBX3	2.6186	19.9634	T-box 3
ENSG00000165929	TC2N	2.3816	14.2853	tandem C2 domains, nuclear
ENSG00000159450	TCHH	2.385	14.5652	trichohyalin
ENSG00000110719	TCIRG1	2.0303	35.9748	T-cell, immune regulator 1, ATPase, H+ transporting, lysosomal V0 subunit A3
ENSG00000151790	TDO2	2.3929	24.2225	tryptophan 2,3-dioxygenase
ENST00000573403	TDO2	2.4959	23.8604	tryptophan 2,3-dioxygenase
ENST00000576270	TDO2	2.5101	23.5156	tryptophan 2,3-dioxygenase
ENSG00000156414	TDRD9	2.2557	11.2603	tudor domain containing 9
ENSG00000187079	TEAD1	5.3307	40.6882	TEA domain family member 1 (SV40 transcriptional enhancer factor)
ENSG00000197905	TEAD4	3.0352	31.4242	TEA domain family member 4
ENSG00000088992	TESC	2.0209	31.0759	tescalcin
ENSG00000135426	TESPA1	2.8189	23.6277	thymocyte expressed, positive selection associated 1
ENSG00000133863	TEX15	2.1133	11.2068	testis expressed 15
ENSG00000182459	TEX19	2.0238	29.0337	testis expressed 19
ENSG00000087510	TFAP2C	3.7167	18.8765	transcription factor AP-2 gamma (activating enhancer binding protein 2 gamma)
ENSG00000115112	TFCP2L1	2.5818	15.5142	transcription factor CP2-like 1
ENSG00000105967	TFEC	2.1196	13.445	transcription factor EC
ENST00000607725	TGFA	2.971	18.1595	transforming growth factor, alpha
ENST00000607012	TGFA	3.1729	18.7338	transforming growth factor, alpha
ENST00000607808	TGFA	3.3347	22.0565	transforming growth factor, alpha
ENST00000607257	TGFA	3.462	23.1862	transforming growth factor, alpha
ENST00000607390	TGFA	3.8011	25.093	transforming growth factor, alpha
ENST00000606814	TGFA	4.267	26.8084	transforming growth factor, alpha
ENSG00000163235	TGFA	4.43	30.065	transforming growth factor, alpha
ENST00000607651	TGFA	4.5225	30.3587	transforming growth factor, alpha
ENSG00000163513	TGFBR2	3.005	39.3035	transforming growth factor, beta receptor II (70/80kDa)
ENSG00000144115	THNSL2	3.6589	22.313	threonine synthase-like 2 (S. cerevisiae)
ENSG00000144229	THSD7B	2.4229	23.9513	thrombospondin, type I, domain containing 7B
ENSG00000181847	TIGIT	2.2846	20.7024	T cell immunoreceptor with Ig and ITIM domains
ENSG00000102265	TIMP1	4.0186	39.3787	TIMP metallopeptidase inhibitor 1
ENSG00000035862	TIMP2	4.556	40.1036	TIMP metallopeptidase inhibitor 2
ENSG00000104067	TJP1	6.9127	41.3347	tight junction protein 1
ENST00000596723	TKTL1	2.4714	16.3441	transketolase-like 1
ENST00000601851	TKTL1	2.6685	18.7888	transketolase-like 1
ENSG00000007350	TKTL1	2.6709	20.4543	transketolase-like 1
ENST00000596987	TKTL1	2.6866	18.5813	transketolase-like 1
ENSG00000136869	TLR4	4.3131	23.6757	toll-like receptor 4
ENSG00000250349	TM4SF2	2.9024	25.4292	Uncharacterized protein; cDNA FLJ59144, highly similar to Tetraspanin-7
ENST00000596599	TM4SF2	3.0002	27.1569	Uncharacterized protein; cDNA FLJ59144, highly similar to Tetraspanin-7
ENSG00000136404	TM6SF1	2.2273	12.9254	transmembrane 6 superfamily member 1
ENST00000570912	TMC4	2.4144	12.2311	transmembrane channel-like 4
ENST00000606035	TMC4	2.4144	12.2311	transmembrane channel-like 4
ENST00000606419	TMC4	2.4144	12.2311	transmembrane channel-like 4
ENST00000606867	TMC4	2.4144	12.2311	transmembrane channel-like 4
ENST00000607253	TMC4	2.4144	12.2311	transmembrane channel-like 4
ENST00000607716	TMC4	2.4144	12.2311	transmembrane channel-like 4
ENSG00000103534	TMC5	3.1729	17.2052	transmembrane channel-like 5
ENSG00000167895	TMC8	2.5831	51.9028	transmembrane channel-like 8
ENSG00000181291	TMEM132E	2.7889	17.4994	transmembrane protein 132E
ENSG00000180061	TMEM150B	2.5402	18.8514	transmembrane protein 150B
ENSG00000249992	TMEM158	2.5651	14.7504	transmembrane protein 158 (gene/pseudogene)
ENSG00000186889	TMEM17	3.1475	22.1747	transmembrane protein 17
ENSG00000261115	TMEM178B	4.6192	34.6557	transmembrane protein 178B
ENSG00000164484	TMEM200A	2.6959	27.4481	transmembrane protein 200A
ENSG00000184497	TMEM255B	3.4146	20.0706	transmembrane protein 255B
ENSG00000205544	TMEM256	2.3632	26.0416	transmembrane protein 256
ENSG00000171227	TMEM37	2.4058	14.8476	transmembrane protein 37
ENSG00000171729	TMEM51	2.4674	16.3542	transmembrane protein 51
ENSG00000128872	TMOD2	2.4924	19.9696	tropomodulin 2 (neuronal)
ENSG00000087128	TMPRSS11E	2.3489	11.142	transmembrane protease, serine 11E
ENSG00000137747	TMPRSS13	4.5283	28.8416	transmembrane protease, serine 13
ENSG00000160183	TMPRSS3	2.8756	20.926	transmembrane protease, serine 3
ENSG00000163154	TNFAIP8L2	2.6762	20.3752	tumor necrosis factor, alpha-induced protein 8-like 2
ENSG00000186891	TNFRSF18	2.2804	11.1805	tumor necrosis factor receptor superfamily, member 18
ENSG00000146072	TNFRSF21	2.9145	21.5615	tumor necrosis factor receptor superfamily, member 21
ENSG00000120949	TNFRSF8	2.2531	19.154	tumor necrosis factor receptor superfamily, member 8
ENSG00000239697	TNFSF12	2.1397	26.2577	tumor necrosis factor (ligand) superfamily, member 12
ENSG00000248871	TNFSF12-TNFSF13	2.1871	26.6474	TNFSF12-TNFSF13 readthrough
ENSG00000161955	TNFSF13	2.0277	29.3019	tumor necrosis factor (ligand) superfamily, member 13
ENSG00000106952	TNFSF8	3.3704	21.7532	tumor necrosis factor (ligand) superfamily, member 8
ENSG00000120332	TNN	4.0785	25.9759	tenascin N
ENSG00000079308	TNS1	3.0031	18.7042	tensin 1
ENSG00000175274	TP53I11	4.4929	26.4479	tumor protein p53 inducible protein 11
ENSG00000183632	TP53TG3	2.5828	24.6451	TP53 target 3
ENSG00000261509	TP53TG3B	2.5356	23.705	TP53 target 3B
ENSG00000205457	TP53TG3C	2.8223	26.203	TP53 target 3C
ENSG00000205456	TP53TG3D	2.7578	25.5732	TP53 target 3D
ENSG00000078900	TP73	2.7193	22.1551	tumor protein p73
ENSG00000146242	TPBG	5.8462	36.1874	trophoblast glycoprotein
ENSG00000009790	TRAF3IP3	2.4567	46.7555	TRAF3 interacting protein 3
ENSG00000163519	TRAT1	3.1534	13.9269	T cell receptor associated transmembrane adaptor 1
ENSG00000112195	TREML2	6.4145	37.5707	triggering receptor expressed on myeloid cells-like 2
ENSG00000071575	TRIB2	2.0597	28.7981	tribbles homolog 2 (Drosophila)
ENSG00000166326	TRIM44	2.2499	28.6094	tripartite motif containing 44
ENSG00000162722	TRIM58	3.0714	26.084	tripartite motif containing 58
ENSG00000038382	TRIO	2.501	35.0318	trio Rho guanine nucleotide exchange factor
ENSG00000134160	TRPM1	2.9264	17.2651	transient receptor potential cation channel, subfamily M, member 1
ENSG00000142185	TRPM2	3.3569	28.8636	transient receptor potential cation channel, subfamily M, member 2
ENSG00000145777	TSLP	2.132	14.3897	thymic stromal lymphopoietin
ENSG00000064201	TSPAN32	2.77	18.5614	tetraspanin 32
ENSG00000156298	TSPAN7	2.8151	23.0131	tetraspanin 7
ENSG00000011105	TSPAN9	2.1201	21.4887	tetraspanin 9
ENSG00000155158	TTC39B	2.5767	16.7777	tetratricopeptide repeat domain 39B
ENSG00000133985	TTC9	3.4589	21.7094	tetratricopeptide repeat domain 9
ENSG00000166402	TUB	2.6108	14.096	tubby homolog (mouse)
ENSG00000122691	TWIST1	2.5885	17.4268	twist basic helix-loop-helix transcription factor 1
ENSG00000197763	TXNRD3	3.483	28.1902	thioredoxin reductase 3
ENSG00000137831	UACA	2.5472	24.3917	uveal autoantigen with coiled-coil domains and ankyrin repeats
ENSG00000182179	UBA7	2.4753	33.8908	ubiquitin-like modifier activating enzyme 7
ENSG00000162543	UBXN10	2.8437	16.4133	UBX domain protein 10
ENST00000551239	UGT2B15	2.1156	10.4693	UDP-glucuronosyltransferase UGT2B15
ENSG00000196620	UGT2B15	2.1854	10.6324	UDP glucuronosyltransferase 2 family, polypeptide B15
ENSG00000197888	UGT2B17	2.1412	10.4454	UDP glucuronosyltransferase 2 family, polypeptide B17
ENSG00000156096	UGT2B4	2.1915	12.6457	UDP glucuronosyltransferase 2 family, polypeptide B4
ENSG00000111981	ULBP1	2.4159	23.296	UL16 binding protein 1
ENSG00000177398	UMODL1	2.5925	18.904	uromodulin-like 1
ENSG00000113763	UNC5A	2.1487	12.4562	unc-5 homolog A (C. elegans)
ENSG00000154914	USP43	2.6532	15.431	ubiquitin specific peptidase 43
ENSG00000111962	UST	3.2616	21.0287	uronyl-2-sulfotransferase
ENSG00000143494	VASH2	2.0845	26.8433	vasohibin 2
ENSG00000160293	VAV2	3.4775	34.0502	vav 2 guanine nucleotide exchange factor
ENSG00000150630	VEGFC	2.4647	15.1883	vascular endothelial growth factor C
ENSG00000136059	VILL	2.6066	23.7689	villin-like
ENSG00000114812	VIPR1	3.6436	21.8048	vasoactive intestinal peptide receptor 1
ENSG00000139722	VPS37B	2.5397	41.5643	vacuolar protein sorting 37 homolog B (S. cerevisiae)
ENSG00000185274	WBSCR17	4.3744	26.4688	Williams-Beuren syndrome chromosome region 17
ENSG00000163625	WDFY3	3.0907	34.5044	WD repeat and FYVE domain containing 3
ENSG00000116729	WLS	4.0223	31.877	wntless homolog (Drosophila)
ENSG00000165238	WNK2	3.8213	22.5853	WNK lysine deficient protein kinase 2
ENSG00000115596	WNT6	3.3298	18.9728	wingless-type MMTV integration site family, member 6
ENSG00000143816	WNT9A	5.6157	32.5841	wingless-type MMTV integration site family, member 9A
ENSG00000179314	WSCD1	4.2859	45.2859	WSC domain containing 1
ENSG00000113645	WWC1	2.353	31.7294	WW and C2 domain containing 1
ENSG00000151718	WWC2	3.4244	22.4114	WW and C2 domain containing 2
ENSG00000173578	XCR1	3.6274	20.3669	chemokine (C motif) receptor 1
ENSG00000103489	XYLT1	4.0315	37.9607	xylosyltransferase I
ENSG00000184828	ZBTB7C	3.4418	19.4271	zinc finger and BTB domain containing 7C
ENSG00000149289	ZC3H12C	2.5552	24.6827	zinc finger CCCH-type containing 12C
ENSG00000180787	ZFP3	2.0384	11.6842	ZFP3 zinc finger protein
ENSG00000165061	ZMAT4	2.1317	12.816	zinc finger, matrin-type 4
ENSG00000141497	ZMYND15	4.1766	26.8369	zinc finger, MYND-type containing 15
ENSG00000256223	ZNF10	2.0311	28.2615	zinc finger protein 10
ENSG00000062370	ZNF112	2.736	19.8778	zinc finger protein 112
ENSG00000131127	ZNF141	2.9409	31.0535	zinc finger protein 141
ENSG00000105497	ZNF175	3.0457	35.9949	zinc finger protein 175
ENSG00000122386	ZNF205	2.3516	29.0241	zinc finger protein 205
ENSG00000167383	ZNF229	3.0129	30.22	zinc finger protein 229
ENSG00000263002	ZNF234	2.2545	24.2622	zinc finger protein 234
ENSG00000152454	ZNF256	2.3338	18.226	zinc finger protein 256
ENSG00000197134	ZNF257	2.5773	30.9841	zinc finger protein 257
ENST00000474196	ZNF311	2.8502	21.6957	zinc finger protein 311
ENST00000466714	ZNF311	2.8534	21.7647	zinc finger protein 311
ENST00000481554	ZNF311	2.8534	21.7647	zinc finger protein 311
ENST00000487312	ZNF311	2.8534	21.7754	zinc finger protein 311
ENST00000490260	ZNF311	2.8534	21.7647	zinc finger protein 311
ENST00000484052	ZNF311	2.8549	21.826	zinc finger protein 311
ENST00000383655	ZNF311	2.9845	22.0112	zinc finger protein 311
ENST00000426120	ZNF311	2.9988	22.333	zinc finger protein 311
ENST00000429714	ZNF311	2.9988	22.333	zinc finger protein 311
ENST00000436574	ZNF311	2.9988	22.333	zinc finger protein 311
ENST00000458265	ZNF311	2.9999	22.3176	zinc finger protein 311
ENST00000452316	ZNF311	3.0094	22.3954	zinc finger protein 311
ENSG00000197935	ZNF311	3.0542	20.7215	zinc finger protein 311
ENSG00000144331	ZNF385B	3.1325	16.2607	zinc finger protein 385B
ENSG00000124613	ZNF391	3.1013	30.137	zinc finger protein 391
ENSG00000196724	ZNF418	2.1932	16.3981	zinc finger protein 418
ENSG00000102935	ZNF423	3.5863	20.8466	zinc finger protein 423
ENST00000597167	ZNF43	2.2562	12.7492	zinc finger protein 43
ENST00000594923	ZNF43	3.0125	24.37	zinc finger protein 43
ENST00000596906	ZNF43	3.0877	24.6999	zinc finger protein 43
ENST00000573408	ZNF43	3.1057	25.1643	zinc finger protein 43
ENST00000599986	ZNF43	3.4411	28.7548	zinc finger protein 43
ENSG00000185177	ZNF479	2.4287	19.5736	zinc finger protein 479
ENST00000569383	ZNF479	2.4552	17.0557	zinc finger protein 479
ENST00000571001	ZNF486	2.9803	23.2941	zinc finger protein 486
ENSG00000186446	ZNF501	2.8016	23.1532	zinc finger protein 501
ENSG00000196653	ZNF502	2.4646	12.4606	zinc finger protein 502
ENSG00000178163	ZNF518B	3.1806	33.8221	zinc finger protein 518B
ENSG00000198795	ZNF521	3.5716	20.1872	zinc finger protein 521
ENSG00000198028	ZNF560	3.1598	17.0101	zinc finger protein 560
ENSG00000197701	ZNF595	2.0965	20.5589	zinc finger protein 595
ENSG00000157657	ZNF618	2.8876	17.4204	zinc finger protein 618
ENST00000575791	ZNF626	2.9666	24.4072	zinc finger protein 626
ENSG00000221994	ZNF630	2.6224	18.7662	zinc finger protein 630
ENST00000597631	ZNF630	2.7856	22.0266	zinc finger protein 630
ENST00000600445	ZNF630	3.8692	24.7831	zinc finger protein 630
ENST00000600631	ZNF630	3.889	25.5602	zinc finger protein 630
ENST00000599149	ZNF630	3.9371	26.8863	zinc finger protein 630
ENSG00000083814	ZNF671	2.0577	31.185	zinc finger protein 671
ENSG00000183779	ZNF703	2.4535	18.961	zinc finger protein 703
ENSG00000164684	ZNF704	2.8244	20.7882	zinc finger protein 704
ENSG00000182111	ZNF716	3.0561	26.2355	zinc finger protein 716
ENST00000570211	ZNF716	4.2197	24.7343	zinc finger protein 716
ENSG00000257482	ZNF727	2.7436	21.3209	zinc finger protein 727
ENSG00000234284	ZNF879	2.2439	20.2775	zinc finger protein 879
ENST00000563337	ZNF90	2.1188	14.7381	zinc finger protein 90
ENSG00000149506	ZP1	2.7859	13.0385	zona pellucida glycoprotein 1 (sperm receptor)
ENSG00000158691	ZSCAN12	2.4517	32.4696	zinc finger and SCAN domain containing 12
ENSG00000187987	ZSCAN23	2.7573	19.004	zinc finger and SCAN domain containing 23

## Sheet: 3 pathways lower
originSystem	unique_id	enrichmentScore	setName	commonGenes
GO_Complex	go_complex##GO:0042613	17.63	MHC class II protein complex	HLA-DMB; HLA-DOA; HLA-DPA1; HLA-DPB1; CD74; HLA-DQA1; HLA-DQA2; HLA-DQB1; HLA-DQB2; HLA-DRA; HLA-DRB1; HLA-DRB3; HLA-DRB5 (13 out of 15 genes)
Molecular_Signatures_Database	msigdb##GO_MHC_CLASS_II_PROTEIN_COMPLEX	17.3	C5-GO_MHC_CLASS_II_PROTEIN_COMPLEX	HLA-DMB; HLA-DOA; HLA-DPA1; HLA-DPB1; CD74; HLA-DQA1; HLA-DQA2; HLA-DQB1; HLA-DQB2; HLA-DRA; HLA-DRB1; HLA-DRB3; HLA-DRB5 (13 out of 16 genes)
InterPRO	interpro##IPR014745	16.31	MHC class II, alpha/beta chain, N-terminal	HLA-DMB; HLA-DOA; HLA-DPA1; HLA-DPB1; HLA-DQA1; HLA-DQA2; HLA-DQB1; HLA-DQB2; HLA-DRA; HLA-DRB1; HLA-DRB3; HLA-DRB5 (12 out of 14 genes)
NCBI_BioSystems	biosystem##106415	15.06	Phosphorylation of CD3 and TCR zeta chains	HLA-DMB; HLA-DOA; HLA-DPA1; HLA-DPB1; HLA-DQA1; HLA-DQA2; HLA-DQB1; HLA-DQB2; HLA-DRA; HLA-DRB1; HLA-DRB3; HLA-DRB5; PTPRC; TRBC1 (14 out of 27 genes)
Molecular_Signatures_Database	msigdb##GO_MHC_PROTEIN_COMPLEX	15.06	C5-GO_MHC_PROTEIN_COMPLEX	HLA-C; HLA-DMB; HLA-DOA; HLA-DPA1; HLA-DPB1; CD74; HLA-DQA1; HLA-DQA2; HLA-DQB1; HLA-DQB2; HLA-DRA; HLA-DRB1; HLA-DRB3; HLA-DRB5 (14 out of 27 genes)
NCBI_BioSystems	biosystem##106416	13.95	Translocation of ZAP-70 to Immunological synapse	HLA-DMB; HLA-DOA; HLA-DPA1; HLA-DPB1; HLA-DQA1; HLA-DQA2; HLA-DQB1; HLA-DQB2; HLA-DRA; HLA-DRB1; HLA-DRB3; HLA-DRB5; TRBC1 (13 out of 25 genes)
NCBI_BioSystems	biosystem##83123	13.17	Allograft rejection	HLA-C; FAS; HLA-DMB; HLA-DOA; HLA-DPA1; HLA-DPB1; CD80; HLA-DQA1; HLA-DQA2; HLA-DQB1; HLA-DRA; HLA-DRB1; HLA-DRB3; HLA-DRB5 (14 out of 37 genes)
InterPRO	interpro##IPR011162	13.12	MHC classes I/II-like antigen recognition protein	HLA-C; HLA-DMB; HLA-DOA; FCGRT; HLA-DPA1; HLA-DPB1; HLA-DQA1; HLA-DQA2; HLA-DQB1; HLA-DQB2; HLA-DRA; HLA-DRB1; HLA-DRB3; HLA-DRB5 (14 out of 38 genes)
Molecular_Signatures_Database	msigdb##GO_REGULATION_OF_CELL_ADHESION	13.12	C5-GO_REGULATION_OF_CELL_ADHESION	JAK3; ONECUT2; S100A10; DUSP26; VWC2; ERBB3; MELTF; SFRP2; RND1; PTPRC; HLA-DMB; HLA-DOA; HLA-DPA1; HLA-DPB1; HLA-DQA1; HLA-DQA2; HLA-DQB1; HLA-DQB2; CAMK4; HLA-DRA; HLA-DRB1; CD80; HLA-DRB3; HLA-DRB5; ICAM1; GATA3; CD74; UNC13D; CCR7; PRKG1; CD83; PTAFR; TRBC1; MMP14; CDH1; S1PR1; SDC4; VCAM1; FAF1; LGALS3; JAM2 (41 out of 629 genes)
NCBI_BioSystems	biosystem##119557	13	PD-1 signaling	HLA-DMB; HLA-DOA; HLA-DPA1; HLA-DPB1; HLA-DQA1; HLA-DQA2; HLA-DQB1; HLA-DQB2; HLA-DRA; HLA-DRB1; HLA-DRB3; HLA-DRB5; TRBC1 (13 out of 31 genes)
NCBI_BioSystems	biosystem##1269173	12.89	Phosphorylation of CD3 and TCR zeta chains	HLA-DPA1; HLA-DPB1; HLA-DQA1; HLA-DQA2; HLA-DQB1; HLA-DQB2; HLA-DRA; HLA-DRB1; HLA-DRB3; HLA-DRB5; PTPRC; TRBC1 (12 out of 25 genes)
NCBI_BioSystems	biosystem##83124	12.89	Graft-versus-host disease	HLA-C; FAS; HLA-DMB; HLA-DOA; HLA-DPA1; HLA-DPB1; CD80; HLA-DQA1; HLA-DQA2; HLA-DQB1; HLA-DRA; HLA-DRB1; HLA-DRB3; HLA-DRB5 (14 out of 41 genes)
NCBI_BioSystems	biosystem##83121	12.81	Autoimmune thyroid disease	HLA-C; FAS; HLA-DMB; HLA-DOA; HLA-DPA1; HLA-DPB1; CD80; HLA-DQA1; HLA-DQA2; HLA-DQB1; HLA-DRA; HLA-DRB1; HLA-DRB3; TSHR; HLA-DRB5 (15 out of 52 genes)
NCBI_BioSystems	biosystem##83095	12.71	Type I diabetes mellitus	HLA-C; FAS; HLA-DMB; HLA-DOA; HLA-DPA1; HLA-DPB1; CD80; HLA-DQA1; HLA-DQA2; HLA-DQB1; HLA-DRA; HLA-DRB1; HLA-DRB3; HLA-DRB5 (14 out of 43 genes)
InterPRO	interpro##IPR003597	12.71	Immunoglobulin C1-set	HLA-C; HLA-DMB; HLA-DOA; FCGRT; HLA-DPA1; HLA-DPB1; HLA-DQA1; HLA-DQA2; HLA-DQB1; HLA-DQB2; HLA-DRA; HLA-DRB1; HLA-DRB3; HLA-DRB5 (14 out of 43 genes)
InterPRO	interpro##IPR003006	12.42	Immunoglobulin/major histocompatibility complex, conserved site	HLA-DMB; HLA-DOA; FCGRT; HLA-DPA1; HLA-DPB1; HLA-DQA1; HLA-DQA2; HLA-DQB1; HLA-DQB2; HLA-DRA; HLA-DRB1; HLA-DRB3; HLA-DRB5 (13 out of 36 genes)
GO_Cellular_Component	go_component##GO:0071556	12.18	integral component of lumenal side of endoplasmic reticulum membrane	HLA-C; HLA-DPA1; HLA-DPB1; CD74; HLA-DQA1; HLA-DQA2; HLA-DQB1; HLA-DQB2; HLA-DRA; HLA-DRB1; HLA-DRB3; HLA-DRB5 (12 out of 29 genes)
NCBI_BioSystems	biosystem##106417	12.12	Generation of second messenger molecules	HLA-DMB; HLA-DOA; HLA-DPA1; HLA-DPB1; HLA-DQA1; HLA-DQA2; HLA-DQB1; HLA-DQB2; HLA-DRA; HLA-DRB1; HLA-DRB3; HLA-DRB5; TRBC1 (13 out of 38 genes)
NCBI_BioSystems	biosystem##1269174	12.12	Translocation of ZAP-70 to Immunological synapse	HLA-DPA1; HLA-DPB1; HLA-DQA1; HLA-DQA2; HLA-DQB1; HLA-DQB2; HLA-DRA; HLA-DRB1; HLA-DRB3; HLA-DRB5; TRBC1 (11 out of 22 genes)
Molecular_Signatures_Database	msigdb##GO_MHC_CLASS_II_RECEPTOR_ACTIVITY	11.86	C5-GO_MHC_CLASS_II_RECEPTOR_ACTIVITY	HLA-DOA; HLA-DPA1; HLA-DQA1; HLA-DQA2; HLA-DQB1; HLA-DQB2; HLA-DRA; HLA-DRB1; HLA-DRB3 (9 out of 12 genes)
Molecular_Signatures_Database	msigdb##GO_LUMENAL_SIDE_OF_MEMBRANE	11.56	C5-GO_LUMENAL_SIDE_OF_MEMBRANE	HLA-C; HLA-DPA1; HLA-DPB1; CD74; HLA-DQA1; HLA-DQA2; HLA-DQB1; HLA-DQB2; HLA-DRA; HLA-DRB1; HLA-DRB3; HLA-DRB5 (12 out of 33 genes)
Molecular_Signatures_Database	msigdb##GO_ER_TO_GOLGI_TRANSPORT_VESICLE	11.21	C5-GO_ER_TO_GOLGI_TRANSPORT_VESICLE	HLA-C; HLA-DPA1; GRIA1; HLA-DPB1; CD74; HLA-DQA1; COL7A1; HLA-DQA2; HLA-DQB1; HLA-DQB2; HLA-DRA; HLA-DRB1; CTSZ; HLA-DRB3; HLA-DRB5 (15 out of 71 genes)
GO_Molecular_Function	go_function##GO:0032395	11.02	MHC class II receptor activity	HLA-DOA; HLA-DPA1; HLA-DQA1; HLA-DQA2; HLA-DQB1; HLA-DQB2; HLA-DRA; HLA-DRB3 (8 out of 10 genes)
GO_Cellular_Component	go_component##GO:0012507	10.66	ER to Golgi transport vesicle membrane	HLA-C; HLA-DPA1; GRIA1; HLA-DPB1; CD74; HLA-DQA1; HLA-DQA2; HLA-DQB1; HLA-DQB2; HLA-DRA; HLA-DRB1; HLA-DRB3; HLA-DRB5 (13 out of 52 genes)
Molecular_Signatures_Database	msigdb##GO_ER_TO_GOLGI_TRANSPORT_VESICLE_MEMBRANE	10.37	C5-GO_ER_TO_GOLGI_TRANSPORT_VESICLE_MEMBRANE	HLA-C; HLA-DPA1; GRIA1; HLA-DPB1; CD74; HLA-DQA1; HLA-DQA2; HLA-DQB1; HLA-DQB2; HLA-DRA; HLA-DRB1; HLA-DRB3; HLA-DRB5 (13 out of 55 genes)
Molecular_Signatures_Database	msigdb##GO_INTERFERON_GAMMA_MEDIATED_SIGNALING_PATHWAY	10.24	C5-GO_INTERFERON_GAMMA_MEDIATED_SIGNALING_PATHWAY	HLA-C; HLA-DPA1; HLA-DPB1; HLA-DQA1; HLA-DQA2; HLA-DQB1; HLA-DQB2; HLA-DRA; HLA-DRB1; VCAM1; HLA-DRB3; HLA-DRB5; PTAFR; ICAM1 (14 out of 70 genes)
GO_Biological_Process	go_process##GO:0060333	10.17	interferon-gamma-mediated signaling pathway	HLA-C; HLA-DPA1; HLA-DPB1; HLA-DQA1; HLA-DQA2; HLA-DQB1; HLA-DQB2; HLA-DRA; HLA-DRB1; VCAM1; HLA-DRB3; HLA-DRB5; PTAFR; ICAM1 (14 out of 71 genes)
Molecular_Signatures_Database	msigdb##GAURNIER_PSMD4_TARGETS	10.02	C2-GAURNIER_PSMD4_TARGETS	HLA-C; HLA-DMB; HLA-DOA; HLA-DPA1; IL2RG; HLA-DPB1; HLA-DQA1; HLA-DQB1; HLA-DQB2; HLA-DRA; HLA-DRB1; CCR7; HLA-DRB3; HLA-DRB5 (14 out of 73 genes)
Molecular_Signatures_Database	msigdb##GO_POSITIVE_REGULATION_OF_CELL_ADHESION	9.88	C5-GO_POSITIVE_REGULATION_OF_CELL_ADHESION	JAK3; S100A10; DUSP26; VWC2; SFRP2; PTPRC; HLA-DMB; HLA-DPA1; HLA-DPB1; HLA-DQA1; HLA-DQA2; HLA-DQB1; HLA-DQB2; CD80; HLA-DRA; HLA-DRB1; HLA-DRB3; HLA-DRB5; GATA3; CD74; UNC13D; CCR7; CD83; PTAFR; TRBC1; SDC4; VCAM1 (27 out of 376 genes)
GO_Molecular_Function	go_function##GO:0042605	9.75	peptide antigen binding	HLA-C; FCGRT; HLA-DPA1; HLA-DPB1; HLA-DQA1; HLA-DQB1; HLA-DRA; HLA-DRB1; HLA-DRB3; HLA-DRB5 (10 out of 28 genes)
InterPRO	interpro##IPR000353	9.59	MHC class II, beta chain, N-terminal	HLA-DMB; HLA-DPB1; HLA-DQB1; HLA-DQB2; HLA-DRB1; HLA-DRB3; HLA-DRB5 (7 out of 9 genes)
GO_Cellular_Component	go_component##GO:0030658	9.5	transport vesicle membrane	HLA-DPA1; HLA-DPB1; CD74; HLA-DQA1; HLA-DQA2; HLA-DQB1; HLA-DQB2; HLA-DRA; HLA-DRB1; HLA-DRB3; HLA-DRB5 (11 out of 40 genes)
GO_Cellular_Component	go_component##GO:0030666	9.4	endocytic vesicle membrane	HLA-DPA1; GRIA1; HLA-DPB1; CD74; HLA-DQA1; HLA-DQA2; HLA-DQB1; HLA-DQB2; WNT3; HLA-DRA; HLA-DRB1; HLA-DRB3; HLA-DRB5 (13 out of 67 genes)
GO_Cellular_Component	go_component##GO:0030669	9.38	clathrin-coated endocytic vesicle membrane	HLA-DPA1; HLA-DPB1; CD74; HLA-DQA1; HLA-DQA2; HLA-DQB1; HLA-DQB2; HLA-DRA; HLA-DRB1; HLA-DRB3; HLA-DRB5 (11 out of 41 genes)
GO_Biological_Process	go_process##GO:0019886	8.79	antigen processing and presentation of exogenous peptide antigen via MHC class II	HLA-DMB; HLA-DOA; HLA-DPA1; HLA-DPB1; CD74; HLA-DQA1; HLA-DQA2; HLA-DQB1; HLA-DQB2; HLA-DRA; HLA-DRB1; HLA-DRB3; KIF5A; HLA-DRB5 (14 out of 92 genes)
GO_Biological_Process	go_process##GO:0031295	7.53	T cell costimulation	HLA-DPA1; HLA-DPB1; HLA-DQA1; HLA-DQA2; HLA-DQB1; HLA-DQB2; CD80; HLA-DRA; HLA-DRB1; HLA-DRB3; HLA-DRB5; TRBC1 (12 out of 77 genes)
InterPRO	interpro##IPR001003	7.52	MHC class II, alpha chain, N-terminal	HLA-DOA; HLA-DPA1; HLA-DQA1; HLA-DQA2; HLA-DRA (5 out of 5 genes)
InterPRO	interpro##IPR036179	7.1	Immunoglobulin-like domain superfamily	CILP2; HLA-C; HLA-DMB; HLA-DOA; HLA-DPA1; FCGRT; HLA-DPB1; HLA-DQA1; HLA-DQA2; HLA-DQB1; HLA-DQB2; CD80; HLA-DRA; HLA-DRB1; WFIKKN1; HLA-DRB3; HLA-DRB5; ICAM1; HEPACAM2; CD83; DCC; MDGA1; VPREB3; VCAM1; ALPK2; JAM2 (26 out of 475 genes)
InterPRO	interpro##IPR007110	6.99	Immunoglobulin-like domain	CILP2; HLA-C; HLA-DMB; HLA-DOA; HLA-DPA1; FCGRT; HLA-DPB1; HLA-DQA1; HLA-DQA2; HLA-DQB1; HLA-DQB2; CD80; HLA-DRA; HLA-DRB1; WFIKKN1; HLA-DRB3; HLA-DRB5; ICAM1; HEPACAM2; CD83; DCC; MDGA1; VPREB3; VCAM1; ALPK2; JAM2 (26 out of 481 genes)
InterPRO	interpro##IPR001827	6.49	Homeobox protein, antennapedia type, conserved site	HOXA3; HOXD3; HOXA5; HOXA6; HOXD4; HOXB8; HOXC6 (7 out of 20 genes)
InterPRO	interpro##IPR013783	6.32	Immunoglobulin-like fold	COL7A1; TMEM130; CILP2; PTPRC; HLA-C; HLA-DMB; HLA-DOA; HLA-DPA1; FCGRT; HLA-DPB1; HLA-DQA1; HLA-DQA2; HLA-DQB1; HLA-DQB2; CD80; HLA-DRA; HLA-DRB1; WFIKKN1; HLA-DRB3; HLA-DRB5; ICAM1; HEPACAM2; FLRT3; CD83; DCC; MDGA1; IL2RG; VPREB3; TNXB; VCAM1; ALPK2; JAM2 (32 out of 755 genes)
GO_Cellular_Component	go_component##GO:0032588	6.16	trans-Golgi network membrane	HLA-DPA1; HLA-DPB1; CD74; HLA-DQA1; HLA-DQA2; HLA-DQB1; HLA-DQB2; HLA-DRA; HLA-DRB1; HLA-DRB3; HLA-DRB5 (11 out of 81 genes)
GO_Biological_Process	go_process##GO:0050852	5.2	T cell receptor signaling pathway	GATA3; HLA-DPA1; HLA-DPB1; HLA-DQA1; HLA-DQA2; HLA-DQB1; HLA-DQB2; HLA-DRA; HLA-DRB1; HLA-DRB3; HLA-DRB5; PTPRC; TRBC1 (13 out of 148 genes)
GO_Cellular_Component	go_component##GO:0005886	4.72	plasma membrane	TRPM6; APH1B; ERBB3; ERBB4; GLDN; TNFRSF9; B4GALNT1; PRTN3; CLTCL1; HLA-C; HLA-DOA; HLA-DPA1; HLA-DPB1; HLA-DQA1; HLA-DQA2; HLA-DQB1; HLA-DQB2; SLCO2B1; HLA-DRA; HLA-DRB1; HLA-DRB3; HLA-DRB5; TRPC4; TSHR; CD83; PTAFR; DCC; ASIC3; RNF43; LIN7A; JAM2; PHKA1; GIPR; BMPR1A; MELTF; RAB33A; CT83; AMER2; RND1; PTPRC; MGST1; KCND1; FCGRT; SV2A; PRSS21; KCNK1; SLC9A7; SYT4; SGCE; TNFRSF19; CCR7; FLRT3; RA…
GO_Biological_Process	go_process##GO:0009952	4.27	anterior/posterior pattern specification	HOXA3; HOXD3; HOXA5; HOXA6; HOXD4; HOXB8; HOXB9; PCGF2; HOXC6 (9 out of 77 genes)
GO_Biological_Process	go_process##GO:0048704	4.24	embryonic skeletal system morphogenesis	HOXA3; HOXD3; HOXA5; HOXA6; HOXD4; HOXB8; PCGF2 (7 out of 40 genes)
GO_Cellular_Component	go_component##GO:0009897	3.92	external side of plasma membrane	FAS; IL2RG; CD74; S1PR1; CD80; CD83; BMPR1A; TNFRSF9; CCR7; VCAM1; ICAM1; TRBC1; PTPRC; ADGRE1 (14 out of 224 genes)
GO_Biological_Process	go_process##GO:0006955	3.33	immune response	FAS; HLA-DMB; HLA-DOA; HLA-DPA1; VPREB3; IL2RG; RGS1; HLA-DQA1; HLA-DQA2; HLA-DQB1; HLA-DQB2; BMPR1A; HLA-DRA; TNFRSF9; CCR7; S1PR4; PTAFR; TRBC1 (18 out of 402 genes)
GO_Cellular_Component	go_component##GO:0000139	3.09	Golgi membrane	COL7A1; TMEM130; RAB33A; B4GALNT1; COPZ2; HLA-C; HLA-DPA1; GAL3ST1; HLA-DPB1; HLA-DQA1; HLA-DQA2; HLA-DQB1; HLA-DQB2; HLA-DRA; HLA-DRB1; HLA-DRB3; HLA-DRB5; SLC9A7; GRIA1; CD74; HEPACAM2; CTSZ (22 out of 590 genes)
GO_Cellular_Component	go_component##GO:0005887	2.99	integral component of plasma membrane	APH1B; ERBB3; TMEM130; MELTF; TNFRSF9; PTPRC; TRPA1; CALCR; HLA-DPA1; GAL3ST1; HLA-DQA1; HLA-DQA2; MRC2; HLA-DRA; HLA-DRB3; TRPC4; ICAM1; KCNK1; SGCE; SLC35G2; TSHR; FLRT3; CD83; PTAFR; ASIC3; ADGRE1; GPC6; MMP14; FAS; IL2RG; REEP2; RNF43; SDC4; SLC26A10; EDNRB; S1PR4; JAM2 (37 out of 1340 genes)
GO_Molecular_Function	go_function##GO:0008131	2.58	primary amine oxidase activity	AOC2; VCAM1; AOC3 (3 out of 6 genes)
GO_Biological_Process	go_process##GO:0009308	2.36	amine metabolic process	AOC2; VCAM1; AOC3 (3 out of 7 genes)
GO_Biological_Process	go_process##GO:0042102	2.2	positive regulation of T cell proliferation	HLA-DMB; JAK3; HLA-DPA1; HLA-DPB1; VCAM1; PTPRC (6 out of 58 genes)
GO_Molecular_Function	go_function##GO:0004602	2.09	glutathione peroxidase activity	GSTT1; MGST1; CLIC2; GPX3 (4 out of 21 genes)
GO_Molecular_Function	go_function##GO:0052596	2.03	phenethylamine:oxygen oxidoreductase (deaminating) activity	AOC2; AOC3 (2 out of 2 genes)
GO_Biological_Process	go_process##GO:0002506	2.03	polysaccharide assembly with MHC class II protein complex	HLA-DRA; HLA-DRB1 (2 out of 2 genes)
GO_Molecular_Function	go_function##GO:0043565	1.34	sequence-specific DNA binding	HOXA3; HOXD3; HOXA6; RHOXF2B; MKX; SHOX2; FOXR2; RHOXF2; HOXB8; HOXB9; FOXG1; TP63; HOXC6 (13 out of 361 genes)

## Sheet: 3 pathway higher
originSystem	unique_id	enrichmentScore	setName	commonGenes
Molecular_Signatures_Database	msigdb##GO_BIOLOGICAL_ADHESION	23.74	C5-GO_BIOLOGICAL_ADHESION	CNTNAP3B; SOX4; SOX9; SPOCK1; SPP1; CD300A; CDHR1; AZGP1; PECAM1; SRC; GAS6; ADGRB1; CNTNAP3; SIRPA; ITGA2; PCDH12; ADGRE2; ITGAL; F2RL1; ITGB2; JAML; LILRB1; ITGB5; ITGB7; VSIR; NRP2; SIRPG; NEDD9; S100A9; PTK2B; FREM2; BMP7; KIRREL3; PTPN6; ANOS1; FAT1; DLC1; PTPRD; NLGN4X; AJAP1; SATB1; NRXN1; NUAK1; PTPRK; NEGR1; SPON2; GLI3; PVR; PKHD1; PKP2; NECTIN4; ANTXR1; AFDN; CCR1; CCL4; CCR3; ALCAM; K…
Molecular_Signatures_Database	msigdb##MEISSNER_BRAIN_HCP_WITH_H3K4ME3_AND_H3K27ME3	21.17	C2-MEISSNER_BRAIN_HCP_WITH_H3K4ME3_AND_H3K27ME3	PIK3AP1; CDKN1C; SOX9; RIN3; PDE3A; MAL; PRR5L; PDE9A; PDE1B; DHRS3; DISC1; PXDC1; ADGRB2; DDIT4L; DAB2; HLX; CARD10; GPRC5C; AIF1L; SERINC2; EYA1; SMOC2; PHLDA2; ARHGEF17; ALS2CL; F2RL1; CA10; KCNK9; GDNF; ITGB5; ST14; STAC; VSIR; BFSP1; OVOL2; CISH; DOCK5; FREM2; NELL1; BMP7; GJB2; TFCP2L1; SERPINE2; SULF2; AFAP1L2; DLC1; TC2N; ANTXR2; SATB1; SLC24A4; OAF; LPCAT2; MTUS1; PTPRK; KCNH2; GLI3; SOR…
GO_Cellular_Component	go_component##GO:0005886	19.13	plasma membrane	EPHB2; ADGRG5; MAGEA1; PIK3AP1; RAB9B; SPRY2; ABCC4; CPPED1; AOC1; ABR; CRIM1; MARK1; NCF1; MBP; CNTNAP3; ETS2; TCIRG1; SIRPB1; PCDH12; ADGRE2; LDLRAD3; WLS; F2R; F2RL1; PLEKHN1; KCNK9; ADCY1; ADCY6; F12; RYR2; SIRPG; DOCK5; ADORA1; S100A9; UNC5A; FAT1; ATP8A1; TC2N; NLGN4X; FCER2; SLC24A4; FCGR2B; MTUS1; FMN1; BASP1; SCN3A; GPC4; ANTXR1; AFDN; GPRC5D; TRPM1; MME; SNX9; PREX1; SDC2; CAP2; CD200; …
Molecular_Signatures_Database	msigdb##MODULE_84	17.85	C4-MODULE_84	CYBB; SLAMF8; IL10RA; GIMAP4; CD52; MAL; CRIM1; DHRS3; TNFSF12; SPP1; CES1; CD300A; ACP5; MB; PECAM1; DAB2; EVI2A; EVI2B; MGLL; NCF2; NCF4; CHI3L2; EPB41L3; ITGAL; MX2; ITGB2; LILRB1; ITGB7; VSIR; PLAC8; S100A9; RGL1; PTPN7; PTPRCAP; PTPRE; AEBP1; FCGR2B; MTUS1; SASH3; BASP1; KCNQ3; CCR1; CCL4; MME; SEMA4A; ALOX5; CXCL12; FERMT3; SECTM1; TNFAIP8L2; COL6A1; HSPG2; LILRA2; TRIB2; KRT15; FN1; KRT18;…
Molecular_Signatures_Database	msigdb##ONDER_CDH1_TARGETS_2_DN	17.05	C2-ONDER_CDH1_TARGETS_2_DN	SOX9; CYP1A1; NRG1; CDS1; PLK2; MYO1E; SPINT1; MARK1; RAPGEF5; EXPH5; MBP; NCF2; SIRPA; ITGA2; ADGRE2; ALS2CL; TNFRSF21; PTGS2; BDKRB2; ST14; STAC; INPP4B; OVOL2; S100A9; TFCP2L1; CD82; TBC1D4; AJAP1; PTPRE; HOOK1; MTUS1; SEL1L3; NAV3; KCNN4; PLA2G4A; ABCG2; KAZN; BACE2; WWC1; ADGRA3; ARAP2; CA9; SEMA3F; GALNT14; KRT15; RAB17; DSCAM; KRT18; DSG2; EPB41L4B; DSP; HBEGF; ARHGEF5; TMEM51; TMPRSS11E; …
GO_Biological_Process	go_process##GO:0007155	15.84	cell adhesion	CNTNAP3B; SPOCK1; SPP1; CD300A; AZGP1; PECAM1; GAS6; ADGRB1; CNTNAP3; SIRPA; ITGA2; PCDH12; ADGRE2; ITGAL; ITGB2; ITGB7; NRP2; SIRPG; NEDD9; FREM2; ANOS1; FAT1; AJAP1; NUAK1; PTPRK; SPON2; AFDN; CCR1; CCL4; CCR3; ALCAM; LAMB3; CXCL12; COL5A1; COL6A1; DPP4; CXCR3; FN1; DSCAM; DSG2; FERMT1; PCDHAC2; PCDHAC1; PCDHA13; PCDHA12; PCDHA11; PCDHA10; PCDHA8; SEMA5A; PCDHA7; PCDHA6; PCDHA5; PCDHA4; PCDHA2;…
Molecular_Signatures_Database	msigdb##CHEN_METABOLIC_SYNDROM_NETWORK	15.61	C2-CHEN_METABOLIC_SYNDROM_NETWORK	CYBB; SLAMF8; IL10RA; PIK3AP1; EPS8; NRG1; CDS1; ABCC4; PLK2; SLC4A11; PRR5L; ABR; SPI1; MYO1E; MFHAS1; SNX20; METRNL; ARL11; CD300A; RPS6KA2; ETFB; SUSD3; FXYD5; GATM; EVI2A; NCF2; NCF4; TNFRSF18; DBH; ZNF385B; SIRPA; SEMA3G; LXN; SMOC2; ARMCX2; SLC15A3; EPB41L3; TM6SF1; WLS; ITGAL; PLEKHN1; F2RL1; ARMC2; ITGB2; ADCY6; VSIR; PLAC8; TBC1D9; NRP2; NEDD9; SLC2A10; ARHGAP22; PTK2B; RGL1; PTPN6; FBXO…
Molecular_Signatures_Database	msigdb##CAGGTG_E12_Q6	15.13	C3-CAGGTG_E12_Q6	PCP4; SOX4; PIK3AP1; CDKN1C; CYP1A1; PRRG2; EPS8; NRG1; SPRY2; ILDR2; ARHGAP32; CDS1; LYPD6B; PDE3A; DDAH1; ABR; MYLK; CRIM1; ZFP3; SPI1; MYO1E; DHRS3; TNFSF13; PDGFB; RASSF2; MARK1; RAPGEF5; EXPH5; SPTB; MB; ESRRG; ADGRB2; DDIT4L; ETS2; FAM174B; GATM; BEST3; PHYHIP; LYSMD2; ZNF205; CHST9; NCKAP5; SIRPA; ZNF385B; SERINC2; ITGA2; EYA1; SMOC2; ARMCX2; FOXA1; LDLRAD3; F2RL1; APOBR; CA10; SLC29A2; TN…
Molecular_Signatures_Database	msigdb##SMID_BREAST_CANCER_NORMAL_LIKE_UP	14.86	C2-SMID_BREAST_CANCER_NORMAL_LIKE_UP	CFH; CDKN1C; GIMAP4; KCTD12; FCRL2; SPRY2; CD52; MYLK; MZB1; CES1; PECAM1; MBP; APOBEC3G; EVI2B; NCF4; ITGAL; ITGB7; TESPA1; PLAC8; STAP1; LIME1; FAM49A; MGAT3; EFEMP1; PTPRCAP; SATB1; NRXN1; TRAT1; VILL; SEL1L3; NR3C2; ITM2C; TESC; MME; KIT; GIMAP6; CXCL12; PNOC; DPP4; BIN1; SYNM; NT5E; RBMS1; IRF8; PELI2; CPE; LCP2; CR2; COTL1; ARL4C; COL18A1; CORO1A; IGF1; BCL11B; RNASE6; CD6; CD7; SNCAIP; CEL…
Molecular_Signatures_Database	msigdb##GO_INTRINSIC_COMPONENT_OF_PLASMA_MEMBRANE	14.81	C5-GO_INTRINSIC_COMPONENT_OF_PLASMA_MEMBRANE	EPHB2; CYBB; GABRB3; PRRG2; GABRR2; EPS8; NRG1; CD52; MAL; TNFSF12; CYSLTR1; NCF1; CDHR1; SPTB; TRPM2; EPHB1; ADGRB1; DAB2; FXYD5; BEST3; SLCO4A1; TCIRG1; SLC38A5; GPR55; EVI2B; NCF2; SYNDIG1; NCF4; GPRC5C; TNFRSF18; SIRPB1; ITGA2; NCKAP1L; PCDH12; ITGAL; F2R; F2RL1; KCNK9; TNFRSF21; ADCY1; SLC29A2; ITGB2; ITGB5; ITGB7; ADCY6; BDKRB2; ST14; TSPAN9; CHRNA7; CD300C; ADORA1; SLC2A10; PTK2B; UNC5A; B…
Molecular_Signatures_Database	msigdb##MODULE_45	13.8	C4-MODULE_45	CYBB; IL10RA; CD52; MAL; SPI1; RASSF2; CD300A; PECAM1; TCIRG1; EVI2A; EVI2B; CARD10; NCF2; NCF4; ITGAL; ITGB2; PTGS1; ITGB7; TBC1D9; CD300C; S100A9; PTK2B; PTPN6; PTPN7; PTPRCAP; PTPRE; SATB1; FCGR2B; SASH3; ARC; P2RY10; UGT2B15; KCNQ1; KCNQ3; GMPR; CCR1; CCR3; PSD4; MME; LY86; LILRB5; ALOX5; VAV2; SECTM1; LILRA2; TRIB2; HAP1; TP53I11; CASP4; DPYSL4; POU4F1; CST7; GNLY; LCP2; EDA; DENND3; CRIP1; …
Molecular_Signatures_Database	msigdb##WONG_ADULT_TISSUE_STEM_MODULE	13.7	C2-WONG_ADULT_TISSUE_STEM_MODULE	SOX4; CDKN1C; EPS8; ARHGAP32; PLK2; CTSF; MYLK; CRIM1; PEG3; DAB2; ETS2; GATM; HLX; RRBP1; SMOC2; PHLDA2; FOXA1; ARMCX2; F2R; APOBR; ITGB5; PTGS2; ADCY6; STAC; RHOU; RYR2; CISH; NEDD9; MAGI2; MFNG; DLC1; ANTXR2; PTPRCAP; CPQ; PTPRK; PIK3C2G; BASP1; SORCS2; ITM2C; ABCG2; ALCAM; SARDH; MMP17; KIT; PLXNA2; CXCL12; ADGRD1; ADGRA3; CD200; COL6A1; CACNA2D1; MAGED1; FN1; SASH1; PHLDA1; EPB41L4B; PACSIN1…
InterPRO	interpro##IPR013783	11.33	Immunoglobulin-like fold	EPHB2; SLAMF8; IL10RA; SNHG28; FCRL2; NRG1; ILDR2; CPAMD8; KDELC2; MYLK; SPINT1; TRIO; CD300A; AZGP1; PECAM1; PHYHIP; SIRPA; SIRPB1; SEMA3G; JAML; PTGFRN; LILRB1; VSIR; IGFBPL1; CD300C; SIRPG; FREM2; UNC5A; KIRREL3; ANOS1; FCRL1; PTPRD; ANTXR2; PTPRG; PTPRK; FCGR2B; UMODL1; NEGR1; PVR; SORCS2; PKHD1; NECTIN4; ANTXR1; ALCAM; KIR2DL2; KIR3DL1; KIR3DL2; KIT; LILRB5; PLXNA2; ADGRA3; CD200; LILRB4; SE…
InterPRO	interpro##IPR007110	11.2	Immunoglobulin-like domain	SLAMF8; SNHG28; SEMA3F; FCRL2; UNC5A; LRIG3; NRG1; ILDR2; HSPG2; KIRREL3; SEMA3D; LILRA2; CD3E; FCRL1; FCMR; IGLL5; CD7; PTPRD; MYLK; TREML2; LRRN1; TIGIT; DSCAM; TRIO; FCGR2B; KALRN; PTPRK; EMB; ADGRA3; NEGR1; CD86; CD33; CD300A; AZGP1; NTRK3; ROR1; PECAM1; PVR; NECTIN4; CNTN3; CD79A; LILRB4; BTLA; MYOM2; SIRPA; SIRPB1; ALCAM; FCRLA; IGLL1; FCRL5; SEMA3G; KIR2DL2; MPZL2; LY9; KIR3DL1; KIR3DL2; K…
InterPRO	interpro##IPR036179	10.54	Immunoglobulin-like domain superfamily	SLAMF8; SEMA3F; FCRL2; UNC5A; LRIG3; NRG1; ILDR2; HSPG2; KIRREL3; SEMA3D; LILRA2; CD3E; FCRL1; FCMR; IGLL5; CD7; PTPRD; MYLK; TREML2; LRRN1; TIGIT; DSCAM; TRIO; FCGR2B; PTPRK; EMB; ADGRA3; NEGR1; CD86; CD33; CD300A; AZGP1; NTRK3; ROR1; PECAM1; PVR; NECTIN4; CNTN3; CD79A; LILRB4; BTLA; MYOM2; SIRPA; ALCAM; SIRPB1; FCRLA; IGLL1; FCRL5; SEMA3G; KIR2DL2; MPZL2; LY9; KIR3DL1; KIR3DL2; KIT; JAML; PTGFR…
InterPRO	interpro##IPR003599	10.53	Immunoglobulin subtype	SNHG28; SEMA3F; FCRL2; UNC5A; LRIG3; NRG1; ILDR2; HSPG2; KIRREL3; SEMA3D; LILRA2; FCRL1; FCMR; CD7; PTPRD; MYLK; LRRN1; TIGIT; DSCAM; TRIO; FCGR2B; KALRN; PTPRK; EMB; ADGRA3; NEGR1; CD86; CD33; CD300A; NTRK3; ROR1; PECAM1; PVR; NECTIN4; CNTN3; CD79A; BTLA; MYOM2; SIRPA; SIRPB1; ALCAM; FCRLA; FCRL5; KIR2DL2; MPZL2; LY9; KIR3DL1; KIR3DL2; KIT; JAML; PTGFRN; LILRB1; LILRB5; IL6R; VSIR; IGFBPL1; CD30…
GO_Cellular_Component	go_component##GO:0005887	9.97	integral component of plasma membrane	EPHB2; CYBB; GABRB3; PRRG2; GABRR2; NRG1; ABCC4; CD52; TNFSF12; CYSLTR1; CDHR1; TRPM2; EPHB1; ADGRB1; C5AR2; FXYD5; TCIRG1; SLC38A5; GPR55; EVI2B; TNFRSF18; SYNDIG1; GPRC5C; SIRPB1; NCKAP1L; PCDH12; F2R; F2RL1; SLC29A2; TNFRSF21; ADCY1; BDKRB2; ST14; TSPAN9; CD300C; ADORA1; BMPR1B; FAT1; CD82; PTPRD; NLGN4X; FCER2; SLC24A4; NRXN1; PTPRG; PTPRK; TRAT1; PTPRN2; PVR; GPC4; SCN9A; P2RY10; NECTIN4; HR…
InterPRO	interpro##IPR036028	7.1	SH3-like domain superfamily	NEDD9; DOCK5; EPS8; ARHGAP32; AMPH; BIN1; SH3PXD2B; SHANK2; SH3RF1; SASH1; NEBL; MYO1E; TRIO; SH3TC1; KALRN; MYO7A; SASH3; PACSIN1; TJP1; ARHGEF5; NCF1; SH3GL2; SRC; GRAPL; NCF2; NCF4; RIMBP2; PSTPIP1; MAP3K21; ARHGEF16; SNX9; SHANK3; SH3RF3; STAC; VAV2; SH3BP4; GRAP (37 out of 213 genes)
InterPRO	interpro##IPR001452	6.99	SH3 domain	NEDD9; DOCK5; EPS8; ARHGAP32; AMPH; BIN1; SH3PXD2B; SHANK2; SH3RF1; SASH1; NEBL; MYO1E; TRIO; SH3TC1; KALRN; MYO7A; SASH3; PACSIN1; TJP1; ARHGEF5; NCF1; SH3GL2; SRC; GRAPL; NCF2; NCF4; RIMBP2; PSTPIP1; MAP3K21; ARHGEF16; SNX9; SHANK3; SH3RF3; STAC; VAV2; SH3BP4; GRAP (37 out of 215 genes)
GO_Cellular_Component	go_component##GO:0009986	6.94	cell surface	CD93; DPP4; SCUBE1; SULF2; CLEC9A; NLGN4X; TIGIT; NRXN1; PDGFB; P2RY1; TIMP2; PTPRK; DSG2; NT5E; LIPG; NLGN4Y; SULF1; CD86; KCNH2; HBEGF; TNN; WNT6; SCARA5; PCSK6; ROR1; CD38; PVR; LPL; TLR4; CD40; CNTNAP2; CD44; ADAMTS15; RSPO2; CD53; KCNN2; ANTXR1; LRP6; KCNQ3; TGFA; ITGA2; LTF; TSPAN32; APP; LY9; BACE2; PDGFC; ITGAL; F2R; CTSG; TNS1; ITGB2; PTGFRN; ITGB5; ITGB7; PTPRT; IL6R; PRLR; AREG; GPRC5B…
GO_Molecular_Function	go_function##GO:0050839	6.6	cell adhesion molecule binding	TIGIT; NRXN1; ITGAL; DSG2; CD200; NECTIN4; DSP; ITGB2; JAML; NLGN4Y; ITGB7; PTPN6; PKP3; CPE; CLDN7; PVR; PTPRD; NLGN4X (18 out of 58 genes)
GO_Biological_Process	go_process##GO:0007156	6.52	homophilic cell adhesion via plasma membrane adhesion molecules	KIRREL3; FAT4; FAT1; TIGIT; DSCAM; DSG2; CDHR1; PVR; PCDHAC2; NECTIN4; PCDHAC1; PCDHA13; PCDHA12; PCDHA11; PCDHA10; PCDHA8; PCDHA7; PCDHA6; PCDHA5; PCDHA4; PCDHA2; PCDHA1; MPZL2; PCDH12; CDH19; CDH2; PCDH1; PTPRT; CDH15; CD200 (30 out of 156 genes)
GO_Cellular_Component	go_component##GO:0005615	6.31	extracellular space	CFH; PRRG2; IL12A; CPAMD8; CTSF; IL16; AOC1; PDGFB; SPINT1; TNFSF13; TNFSF12; SPOCK1; SPP1; METRNL; AZGP1; PECAM1; SPTBN2; GAS6; FJX1; DBH; CHI3L2; ST14; F12; S100A9; LIME1; BMP4; BMP7; MFNG; ANOS1; SERPINB6; SFTPA2; SULF2; SERPINE2; EFEMP1; APLN; PTPRG; CPQ; AEBP1; MTUS1; PLA1A; UMODL1; SMPDL3A; BTC; SULF1; LIPG; SPON2; PVR; GPC4; ADAMTS15; TMC8; CTHRC1; CCL1; FGF9; CCL4; DMBT1; PRKAG2; MMP13; P…
InterPRO	interpro##IPR000742	6	EGF-like domain	MMRN1; CD93; NELL1; HSPG2; NRG1; FRAS1; FAT4; SCUBE1; FAT1; EFEMP1; NRXN1; UMODL1; BTC; HBEGF; ATRNL1; TNN; PCSK6; GAS6; CNTNAP2; DNER; CNTNAP3; LRP6; LRP5; LAMC1; LTBP1; TGFA; EGFL7; MUC13; NRG3; ADGRE2; PTGS1; PTGS2; F12; MEGF10; AREG; NPNT (36 out of 224 genes)
InterPRO	interpro##IPR011993	5.79	PH-like domain superfamily	ARHGAP22; PTK2B; EPS8; ARHGEF10L; AFAP1L2; AFAP1; TBC1D4; ABR; ARAP2; KIF1A; TRIO; RASA3; PHLDA1; MYO7A; KALRN; EPB41L4B; RASGRF1; PLEKHG7; PLEKHG3; ARHGEF5; FARP1; PLCH2; SPTBN2; IQSEC2; FERMT1; DAPP1; DAB2; PSD3; OSBPL10; GRB14; CNKSR2; PLCB4; FAM129B; WDFY3; PHLDA2; PLCH1; EPB41L3; ARHGAP20; CADPS2; ARHGEF17; PLEKHN1; ARHGEF16; TNS1; PREX1; RGS3; VAV2; STAP1; EPB41L1; TBC1D9; APBB1IP; CYTH4; R…
GO_Molecular_Function	go_function##GO:0005509	5.7	calcium ion binding	MMRN1; CAPN13; CD93; PRRG2; S100A9; NELL1; HSPG2; FAT4; SLC8A1; FAT1; SCUBE1; CPNE6; TCHH; SULF2; EFEMP1; AOC1; TC2N; RPH3AL; MGMT; NKD1; SLC24A4; SYT3; NRXN1; LPCAT2; DSG2; UMODL1; SPOCK1; SULF1; PRF1; SYT17; CABP4; CDHR1; PLCH2; PVALB; TRPM2; GAS6; DNER; PCDHAC2; PCDHAC1; PCDHA13; PCDHA12; PCDHA11; PCDHA10; PLA2G4A; PCDHA8; PCDHA7; PCDHA5; PCDHA4; PCDHA6; PCDHA2; PCDHA1; PLCB4; TESC; EFCC1; AIF…
InterPRO	interpro##IPR001849	5.51	Pleckstrin homology domain	ARHGAP22; AFAP1L2; AFAP1; ABR; KIF1A; TRIO; RASGRF1; KALRN; RASA3; PHLDA1; CYTH4; PLEKHG7; PLEKHG3; ARHGEF5; FARP1; PLCH2; IQSEC2; SPTBN2; FERMT1; DAPP1; PSD3; OSBPL10; GRB14; CNKSR2; FAM129B; PHLDA2; PLCH1; CADPS2; ARHGAP20; ARHGEF16; PLEKHN1; PREX1; VAV2; STAP1; RASAL2; APBB1IP; ARAP2; FERMT3; PSD4 (39 out of 267 genes)
GO_Biological_Process	go_process##GO:0007399	5.35	nervous system development	EPHB2; CRMP1; ADORA1; TMOD2; NELL1; GAL; NRG1; SEMA3D; CPNE6; CNTN3; EFNB2; CRIM1; DSCAM; KALRN; SPOCK1; RAPGEF5; ZNF423; NEXMIF; ENC1; NEURL1; RBFOX1; ST8SIA2; PCDHAC2; PCDHAC1; PCDHA13; PCDHA12; DPYSL4; PCDHA11; PCDHA10; PCDHA8; SEMA5A; PCDHA7; PCDHA6; PCDHA4; PCDHA5; PCDHA2; PCDHA1; GPSM1; MPPED2; PCDH1; GDNF; CSGALNACT1; SCN3B (43 out of 316 genes)
InterPRO	interpro##IPR031904	5.09	Cadherin, C-terminal catenin-binding domain	PCDHAC2; PCDHAC1; PCDHA13; PCDHA12; PCDHA11; PCDHA10; PCDHA8; PCDHA7; PCDHA6; PCDHA5; PCDHA4; PCDHA2; PCDHA1 (13 out of 37 genes)
GO_Cellular_Component	go_component##GO:0005576	4.81	extracellular region	EPHB2; CFH; IL12A; NRG1; LYPD6B; CPPED1; CD52; IL16; IZUMO4; AOC1; PDGFB; SPINT1; MZB1; TNFSF12; TNFSF13; SPP1; PRSS38; LCN12; AZGP1; GAS6; CNTNAP3; LCN8; TNFRSF18; CHST9; DBH; RSPO4; ISM2; F2R; ARSI; LILRB1; GDNF; TUB; F12; PLAC8; IGFBPL1; NRP2; XYLT1; S100A9; NELL1; BMP4; BMP7; KIRREL3; COL24A1; ANOS1; PTPN6; SFTPA2; SERPINE2; EFEMP1; ANTXR2; APLN; PLA1A; NEGR1; LIPG; BTC; CABP4; CES4A; CCL1; F…
NCBI_BioSystems	biosystem##1269340	4.66	Hemostasis	VEGFC; GPC1; MMRN1; RHOB; DOCK5; LEFTY2; SLC7A8; PDE1A; ABCC4; SLC8A1; PDE3A; PTPN6; SERPINB6; SERPINE2; IGF1; FN1; P2RX1; CD9; PDE9A; KIF1A; SLC16A3; P2RY1; GUCY1A1; TIMP1; PDE1B; PDGFB; F2RL3; KIF26A; DOCK8; KIF26B; CARMIL1; PECAM1; JCHAIN; SRC; GNG2; KIF19; GAS6; KIF16B; TSPAN7; CD44; GATA4; GRB14; PLA2G4A; CSF2RB; PRKCA; MGLL; GNAI1; SIRPA; IGLL1; ITGA2; APP; LCP2; GNG4; HBB; ITGAL; F2R; ATP2…
NCBI_BioSystems	biosystem##106029	4.49	Formation of Platelet plug	VEGFC; MMRN1; RHOB; LEFTY2; PDE1A; ABCC4; PTPN6; PDE3A; SLC8A1; IGF1; FN1; PDE9A; PDE1B; P2RX1; PDGFB; CD9; P2RY1; GUCY1A1; TIMP1; F2RL3; PECAM1; SRC; GNG2; GAS6; PLA2G4A; PRKCA; MGLL; GNAI1; ITGA2; APP; LCP2; GNG4; F2R; ATP2A3; PIK3R5; VAV2; APBB1IP (37 out of 271 genes)
GO_Biological_Process	go_process##GO:0007165	4.45	signal transduction	GABRB3; SOX9; GABRR2; EPS8; CDS1; PDE1A; RIN3; HINT1; STARD8; PDE9A; PDE1B; TNFSF13; TNFSF12; SPOCK1; MFHAS1; CD300A; RPS6KA2; PECAM1; SRC; GAS6; ADGRB1; EVI2A; TNFRSF18; SIRPB1; HUNK; SMOC2; ITGAL; ADCY1; LILRB1; GDNF; STAC; CHRNA7; INPP4B; CD300C; NEDD9; ADORA1; RHPN1; ARHGAP22; PTK2B; DLC1; APLN; PTPRK; FCGR2B; TRAT1; CABP4; ANTXR1; CCL1; AFDN; FGF9; CCL4; NR3C2; ALCAM; ARHGAP20; KIR3DL1; KIT;…
NCBI_BioSystems	biosystem##106034	4.32	Platelet Activation	VEGFC; MMRN1; RHOB; LEFTY2; PDE1A; ABCC4; PTPN6; PDE3A; SLC8A1; IGF1; FN1; PDE9A; PDE1B; P2RX1; PDGFB; CD9; P2RY1; TIMP1; GUCY1A1; F2RL3; PECAM1; SRC; GNG2; GAS6; PLA2G4A; PRKCA; MGLL; GNAI1; APP; LCP2; GNG4; F2R; ATP2A3; PIK3R5; VAV2 (35 out of 253 genes)
GO_Biological_Process	go_process##GO:0043547	4.17	positive regulation of GTPase activity	DOCK5; ARFGEF3; ARHGAP22; ARHGAP6; RGS14; ARHGDIB; RGL1; NRG1; ARHGAP32; RIN3; CCL4L1; ARHGEF10L; STARD8; DLC1; ABR; CSF2RB; TBC1D30; PDGFB; TRIO; RASA3; KALRN; RASGRF1; CYTH4; DOCK8; RAPGEF5; PLEKHG7; BTC; PLEKHG3; HBEGF; ARHGEF5; FARP1; SPTB; SPTBN2; IQSEC2; CD40; ADGRB3; PSD3; KNDC1; DENND6B; CCL1; AFDN; FGF9; CCL4; NCF4; SIPA1L2; ARHGAP20; CHN2; SNX9; ALS2CL; ARHGEF17; KIT; CDC42EP3; PREX1; G…
GO_Biological_Process	go_process##GO:0007267	4.04	cell-cell signaling	ADORA1; FCRL2; S100A9; GJB2; FAT1; EFNB2; CD86; TNFSF8; CD33; WNT9A; GATA4; PCDHAC2; PCDHAC1; PCDHA13; PCDHA12; PCDHA11; PCDHA10; PCDHA8; AFDN; CCR1; FGF9; CCL4; SEMA5A; PCDHA7; FJX1; PCDHA6; PCDHA5; PCDHA4; PCDHA2; PCDHA1; TSPAN32; PCDH12; ITGB2; PCDH1; TFAP2C; AREG; GRAP; SIRPG (38 out of 296 genes)
GO_Biological_Process	go_process##GO:0008285	3.89	negative regulation of cell proliferation	VEGFC; IL24; SOX4; ADORA1; MAGI2; PTK2B; BMP4; SPRY2; KLF11; COL18A1; PTPN6; SERPINE2; BCL11B; DLC1; IGFBP3; CD9; PROX1; PTPRK; TIMP2; NACC2; CLMN; P3H2; TNFRSF8; ATP8A2; GLI3; AZGP1; RPS6KA2; CD33; DHCR24; WNT9A; NEURL1; ADGRB1; TP53I11; PKP2; TESC; FAM129B; TSPAN32; CBFA2T3; F2R; FOSL1; PTGS2; WNK2; SMAD1; SH3BP4; SIRPG (45 out of 386 genes)
GO_Cellular_Component	go_component##GO:0070062	3.88	extracellular exosome	CFH; KCTD12; EPS8; SDSL; CPPED1; CTSF; HINT1; DDAH1; ZNF486; AOC1; MYLK; MYH13; CRIM1; PUDP; MYO1E; SPINT1; TNFSF13; SPP1; METRNL; CD300A; AZGP1; ACP5; MB; PECAM1; MGAT4A; SRC; GNG2; ACY3; ETFB; GAS6; DAB2; GATM; GPRC5C; SIRPA; SIRPB1; AIF1L; SEMA3G; SERINC2; NCKAP1L; LXN; PCDH12; WLS; ITGAL; ITGB2; ADCY1; ITGB5; PTGS1; ITGB7; ST14; F12; RYR2; SH3BP4; SLC9A3R2; S100A9; FREM2; HSPA12A; CPNE6; FAT1…
GO_Molecular_Function	go_function##GO:0004872	3.87	receptor activity	IL10RA; CD93; LILRA2; AOC1; CD7; ANTXR2; NLGN4X; CSF2RB; TREML2; TIGIT; NRXN1; P2RY1; GUCY1A1; AMOT; NLGN4Y; CD86; CD33; PVR; TLR4; CD40; PKHD1; NECTIN4; CMKLR1; RRBP1; F2RL1; EDA2R; CD200; NRP2; LILRB4 (29 out of 198 genes)
GO_Biological_Process	go_process##GO:0030335	3.7	positive regulation of cell migration	PTK2B; ZNF703; SPRY2; COL18A1; CORO1A; RRAS2; IGF1; ATP8A1; MYLK; PDGFB; HBEGF; NTRK3; CARMIL1; PDGFD; DAB2; PRKCA; CCR1; CXCL16; PDGFC; F2R; F2RL1; KIT; CTSH; PREX1; FERMT3; FAM83H (26 out of 170 genes)
GO_Cellular_Component	go_component##GO:0014069	3.68	postsynaptic density	ADORA1; MAGI2; CACNA1C; PTK2B; EPS8; RGS14; ARHGAP32; SHANK2; NLGN4X; P2RY1; KALRN; SPOCK1; LZTS1; NLGN4Y; DISC1; SRC; NEURL1; ADGRB1; PSD3; ARC; SYNDIG1; CNKSR2; PLCB4; EPB41L3; CDH2; SHANK3; CAP2; ADD2 (28 out of 192 genes)
NCBI_BioSystems	biosystem##1270244	3.61	Extracellular matrix organization	COL23A1; CAPN13; COL5A1; COL6A1; BMP4; COL18A1; HSPG2; BMP7; COL24A1; COL13A1; EFEMP1; FN1; NRXN1; PDGFB; TIMP1; ADAMTS2; TIMP2; SPP1; P3H2; TNN; PECAM1; CD44; LAMB3; LAMC1; PRKCA; LTBP1; ITGA2; ADAMTS14; MMP13; ITGAL; MMP17; CTSG; ITGB2; KLK2; ITGB5; ITGB7; SDC2 (37 out of 298 genes)
GO_Biological_Process	go_process##GO:0006968	3.59	cellular defense response	TRAT1; KIR3DL2; TCIRG1; PTK2B; LSP1; PRF1; CCR3; NCF1; NCF2; CX3CR1; CD300C; CD5L; FOSL1; FCMR (14 out of 58 genes)
NCBI_BioSystems	biosystem##106028	3.58	Hemostasis	VEGFC; MMRN1; RHOB; DOCK5; LEFTY2; SLC7A8; PDE1A; ABCC4; SLC8A1; PDE3A; PTPN6; IGF1; FN1; P2RX1; CD9; PDE9A; SLC16A3; P2RY1; TIMP1; GUCY1A1; PDE1B; PDGFB; KIF26A; F2RL3; DOCK8; CARMIL1; PECAM1; SRC; GNG2; GAS6; GATA4; GRB14; PLA2G4A; PRKCA; MGLL; GNAI1; SIRPA; ITGA2; APP; LCP2; GNG4; HBB; ITGAL; F2R; ATP2A3; ITGB2; JAML; PIK3R5; F12; VAV2; APBB1IP; SIRPG (52 out of 489 genes)
GO_Molecular_Function	go_function##GO:0008201	3.57	heparin binding	CFH; COL5A1; BMP4; BMP7; ANOS1; SERPINE2; COL13A1; AOC1; FN1; LIPG; HBEGF; PRG2; PCSK6; LPL; ADAMTS15; RSPO2; FGF9; RSPO4; LTF; LXN; SMOC2; APP; CTSG; NRP2 (24 out of 152 genes)
NCBI_BioSystems	biosystem##83051	3.52	Cytokine-cytokine receptor interaction	VEGFC; IL24; IL10RA; IL12A; TGFBR2; XCR1; BMP7; CXCR3; BMPR1B; CCL4L1; CSF2RB; PDGFB; TNFSF13; TNFSF12; TNFRSF8; TNFSF8; CD40; CCL1; CCR1; CCL4; TNFRSF18; CCR3; CXCL16; CCL4L2; PDGFC; KIT; EDA; TSLP; TNFRSF21; EDA2R; PRLR; CXCL12; IL6R; CX3CR1 (34 out of 265 genes)
GO_Cellular_Component	go_component##GO:0030054	3.4	cell junction	GABRB3; GABRG3; S100A9; KCTD12; GABRR2; EPS8; DACT1; RGS14; ARHGAP32; AMPH; SH3PXD2B; SHANK2; NLGN4X; NRXN1; DSCAM; PTPRK; PTPRN2; BASP1; EMB; HAP1; TJP1; NLGN4Y; LZTS1; PACSIN1; DTNA; DISC1; ARHGEF5; PKP3; FARP1; PECAM1; SPTBN2; FERMT1; NEURL1; PSD3; ARC; PKP2; AFDN; GRIA4; PARD3B; RIMBP2; SYNDIG1; RIMS1; PATJ; PARD3; CADPS2; KDF1; PCDH1; SHANK3; CHRNA7; TP73; FERMT3 (51 out of 484 genes)
GO_Biological_Process	go_process##GO:0007612	3.35	learning	EPHB2; NRXN1; ARC; RGS14; NLGN4Y; SHANK3; PTGS2; FOSL1; PAK5; ATP8A1; SHANK2; NLGN4X; CNTNAP2 (13 out of 53 genes)
NCBI_BioSystems	biosystem##105688	2.98	Axon guidance	EPHB2; GPC1; RHOB; CACNA1C; UNC5A; COL5A1; COL6A1; TRIO; SCN3B; RPS6KA2; SPTB; SPTBN2; SCN3A; SRC; SH3GL2; PAK5; SCN9A; ST8SIA2; KCNQ3; LAMC1; DPYSL4; SEMA5A; ALCAM; ITGA2; SEMA4A; ABLIM2; SHTN1; GDNF; PLXNA2; VAV2; CAP2; CRMP1; NRP2 (33 out of 271 genes)
NCBI_BioSystems	biosystem##1269201	2.94	Immunoregulatory interactions between a Lymphoid and a non-Lymphoid cell	LILRA2; CD3E; TREML2; FCGR2B; CD33; CD300A; PVR; CD40; ULBP1; KIR2DL2; ITGAL; KIR3DL1; KIR3DL2; ITGB2; JAML; LILRB1; LILRB5; ITGB7; CD300C; CD200; LILRB4 (21 out of 135 genes)
GO_Cellular_Component	go_component##GO:0043025	2.91	neuronal cell body	EPHB2; CYBB; ADORA1; PTK2B; GAL; PDE1A; RIC3; BMPR1B; SNCAIP; RAB17; SHANK2; PDE1B; NRXN1; PTPRK; TIMP2; NCF1; SPTBN2; PVALB; ENC1; MBP; TMPRSS3; CD40; CNTNAP2; DNER; KNDC1; KCNN2; KCNN3; KCNN4; LRP6; COBL; CNKSR2; CPE; ALCAM; PARD3; PNOC; EEF1A2 (36 out of 311 genes)
GO_Cellular_Component	go_component##GO:0016323	2.89	basolateral plasma membrane	CA9; SLC7A8; ADORA1; SLC22A9; ABCC4; RAB17; AJAP1; PDGFB; P2RY1; P2RY6; DSP; MLC1; TJP1; KCNQ1; SLC16A10; NOD2; CLDN7; SLC4A4; CDH2; SLC29A2; ST14; IL6R; MEGF10; SLC4A11; TGFA (25 out of 180 genes)
NCBI_BioSystems	biosystem##106503	2.83	Rho GTPase cycle	RHOB; ARHGAP22; ARHGAP6; ARHGDIB; ARHGAP32; STARD8; DLC1; ABR; RHOBTB1; RASGRF1; TRIO; KALRN; ARHGAP20; CHN2; ARHGEF17; ARHGEF16; PREX1; RHOU; VAV2; ARAP2 (20 out of 127 genes)
NCBI_BioSystems	biosystem##878042	2.65	Rap1 signaling pathway	VEGFC; MAGI2; RGS14; IGF1; PDGFB; P2RY1; F2RL3; RAPGEF5; PDGFD; SRC; PRKCA; AFDN; FGF9; GNAI1; PLCB4; SIPA1L2; LCP2; PDGFC; ITGAL; PARD3; F2R; KIT; ITGB2; ADCY1; ADCY6; VAV2; APBB1IP (27 out of 210 genes)
GO_Molecular_Function	go_function##GO:0042169	2.6	SH2 domain binding	LAT2; LILRB1; PTPN6; LAX1; SH3PXD2B; AFAP1L2; SRC; DLC1; KHDRBS2 (9 out of 31 genes)
GO_Molecular_Function	go_function##GO:0005089	2.5	Rho guanyl-nucleotide exchange factor activity	RASGRF1; TRIO; KALRN; ARHGEF17; ALS2CL; ARHGEF16; PLEKHG7; PREX1; PLEKHG3; ARHGEF5; FARP1; VAV2; ARHGEF10L; ABR (14 out of 74 genes)
GO_Molecular_Function	go_function##GO:0005001	2.04	transmembrane receptor protein tyrosine phosphatase activity	PTPRG; PTPRK; PTPRN2; PTPN6; PTPRD; PTPRE (6 out of 16 genes)
GO_Molecular_Function	go_function##GO:0008083	1.96	growth factor activity	VEGFC; LEFTY2; IL12A; NRG1; BMP4; BMP7; IGF1; EFEMP1; PDGFB; TIMP1; BTC; HBEGF; PDGFD; FGF9; NRG3; PDGFC; GDNF; CXCL12; AREG; HDGFL3; TGFA (21 out of 162 genes)
GO_Molecular_Function	go_function##GO:0004950	1.92	chemokine receptor activity	XCR1; CCR1; CCR3; CXCR3; CX3CR1; CMKLR1 (6 out of 17 genes)
GO_Molecular_Function	go_function##GO:0005070	1.9	SH3/SH2 adaptor activity	CLNK; CHN2; FCRL2; GRB14; EPS8; ARHGAP6; HSH2D; STAP1; SH2D2A; SRC; GRAP (11 out of 57 genes)
