# Supplementary material for: DOT1L inhibition is lethal for multiple myeloma due to perturbation of the endoplasmic reticulum stress pathway
Source: Oncotarget. 2020 Mar 17;11(11):956–68. doi: 10.18632/oncotarget.27493 (PMC7082114; doi:10.18632/oncotarget.27493)
Supplement: Supplementary file 3 [file oncotarget-11-956-s003.xlsx]

## Sheet: annotation
Supplementary Table 4: Gene expression changes in RPMI8226 cells upon DOT1L inhibition, SETD1B knockout, or combination thereof after 3 days.
Worksheets:
4 gene expression changes	log2 fold change (FC) and -log10 adjusted P-value (padj) for each treatment condition compared to DMSO.
	Genes for which no adjusted P-value could be determined in one of more of the comparisons were removed.
	The table is currently filtered to the 209 genes that form the intersect of the three groups in Figure 5b, right.
	However, filtering can be changed by the reader.
4 pathway down	Pathway analysis using the 209 genes mentioned above (Potting et al., Proc Natl Acad Sci U S A 115(2) (2018) E180-E189.)

## Sheet: 4 gene expression changes
Ensgene	Gene ID	Gene symbol	FC (SGC0946)	padj (SGC0946)	FC (SETD1B KO)	padj (SETD1B KO)	FC (Combo)	padj (Combo)
ENSG00000121410	1	A1BG	0.147312	-0.277417	-0.0695178	-0.0905697	0.0418118	-0.0553228
ENSG00000148584	29974	A1CF	0.142076	-0.0571099	0.303017	-0.164742	0.251488	-0.140307
ENSG00000166535	144568	A2ML1	0.191567	-0.0742611	0.182472	-0.0708607	0.239219	-0.115098
ENSG00000128274	53947	A4GALT	0.477397	-0.803312	0.320866	-0.394911	0.428044	-0.736035
ENSG00000094914	8086	AAAS	-0.0959559	-0.39491	0.167063	-1.14834	0.0481502	-0.155512
ENSG00000081760	65985	AACS	-0.273356	-2.10286	-0.0909405	-0.286425	-0.369096	-4.21405
ENSG00000158122	195827	AAED1	0.0602237	-0.0578829	-0.0488567	-0.0458927	0.0305636	-0.0305405
ENSG00000103591	79719	AAGAB	-0.0902556	-0.325742	0.138019	-0.719406	0.0484634	-0.144572
ENSG00000115977	22848	AAK1	0.247853	-0.935933	0.16837	-0.469064	0.291352	-1.44032
ENSG00000087884	28971	AAMDC	0.115935	-0.151558	0.00639461	-0.00529095	0.292671	-0.797947
ENSG00000127837	14	AAMP	0.0142508	-0.0325129	0.207329	-2.26053	0.194837	-2.14573
ENSG00000129673	15	AANAT	0.0223634	-0.00773988	-0.389871	-0.250753	-0.244575	-0.13864
ENSG00000131043	25980	AAR2	-0.0608865	-0.158456	0.0251326	-0.0500791	-0.0928782	-0.341669
ENSG00000090861	16	AARS	-0.384796	-7.79122	-0.426027	-9.94318	-0.72359	-29.8867
ENSG00000124608	57505	AARS2	0.00214935	-0.0030857	0.212687	-1.13926	0.144357	-0.604846
ENSG00000266967	80755	AARSD1	-0.203443	-1.82041	0.0401186	-0.116095	-0.252623	-3.07956
ENSG00000157426	132949	AASDH	-0.0625113	-0.10953	0.0516395	-0.0865242	-0.000653135	-0.000453372
ENSG00000149313	60496	AASDHPPT	-0.256232	-3.83653	0.0198883	-0.0546971	-0.215747	-2.97038
ENSG00000008311	10157	AASS	-0.0932058	-0.108714	-0.0536302	-0.0536106	0.065872	-0.0788974
ENSG00000275700	26574	AATF	-0.191372	-1.59878	0.246666	-2.79741	0.0873028	-0.42278
ENSG00000181409	9625	AATK	0.689687	-1.07893	0.541862	-0.687937	0.929791	-2.19597
ENSG00000183044	18	ABAT	0.0680685	-0.137723	0.228727	-1.10051	0.300939	-2.06447
ENSG00000165029	19	ABCA1	0.378371	-4.16589	-0.39484	-4.39942	0.064974	-0.18536
ENSG00000144452	26154	ABCA12	0.00233412	-0.000928688	-0.209181	-0.0830554	0.149986	-0.0622318
ENSG00000179869	154664	ABCA13	0.408936	-0.187247	0.308532	-0.128016	-0.0593828	-0.019746
ENSG00000107331	20	ABCA2	0.206591	-0.919459	0.227155	-1.13722	0.431772	-4.43051
ENSG00000167972	21	ABCA3	0.343559	-1.85272	0.336355	-1.79921	0.372047	-2.39386
ENSG00000198691	24	ABCA4	-0.605769	-0.458019	-0.374875	-0.219258	-0.812477	-0.864942
ENSG00000154265	23461	ABCA5	0.197698	-0.381637	0.113637	-0.160014	0.184662	-0.383233
ENSG00000154262	23460	ABCA6	0.769873	-1.01322	0.889683	-1.38763	0.381513	-0.317972
ENSG00000064687	10347	ABCA7	0.312077	-2.10572	0.169143	-0.65724	0.623338	-9.38489
ENSG00000141338	10351	ABCA8	0.268317	-0.120867	-0.18849	-0.0742354	-0.0917673	-0.0362087
ENSG00000154258	10350	ABCA9	0.341058	-0.273617	0.827183	-1.44071	0.333029	-0.299461
ENSG00000085563	5243	ABCB1	1.53558	-3.3371	0.427576	-0.262467	1.86956	-5.62122
ENSG00000135776	23456	ABCB10	-0.115918	-0.728545	-0.151036	-1.25215	-0.233856	-3.20732
ENSG00000005471	5244	ABCB4	0.468967	-0.294788	0.047272	-0.0153328	0.403	-0.260645
ENSG00000004846	340273	ABCB5	-0.210365	-0.086669	-0.555789	-0.378859	-0.0777597	-0.0306926
ENSG00000115657	10058	ABCB6	-0.183886	-0.127444	-0.1106	-0.065178	-0.0950804	-0.0618051
ENSG00000131269	22	ABCB7	-0.178401	-1.06792	0.175907	-1.08218	-0.101448	-0.430677
ENSG00000197150	11194	ABCB8	0.0640081	-0.223247	0.249546	-2.871	0.0387407	-0.123276
ENSG00000150967	23457	ABCB9	0.0944856	-0.263387	0.287944	-2.14005	0.199825	-1.13073
ENSG00000103222	4363	ABCC1	-0.2315	-3.2074	-0.362858	-8.17916	-0.574657	-21.273
ENSG00000124574	89845	ABCC10	0.0323176	-0.0648495	0.224617	-1.5541	0.241776	-1.95963
ENSG00000121270	85320	ABCC11	-0.0695762	-0.0246339	-0.134384	-0.055683	-0.10164	-0.0462569
ENSG00000023839	1244	ABCC2	-0.467279	-0.366301	-0.579515	-0.537422	0.153525	-0.0846368
ENSG00000108846	8714	ABCC3	0.865119	-1.12361	0.553014	-0.483811	0.574962	-0.575211
ENSG00000125257	10257	ABCC4	-0.228156	-4.47737	0.0700968	-0.46526	-0.246689	-5.66747
ENSG00000114770	10057	ABCC5	0.043448	-0.177397	0.0122276	-0.0345144	0.177247	-2.45613
ENSG00000091262	368	ABCC6	0.122291	-0.0709507	0.263419	-0.217608	-0.388415	-0.418232
ENSG00000091262	368	ABCC6	0.122291	-0.0709507	0.263419	-0.217608	-0.388415	-0.418232
ENSG00000091262	105369239	ABCC6	0.122291	-0.0709507	0.263419	-0.217608	-0.388415	-0.418232
ENSG00000091262	105369239	ABCC6	0.122291	-0.0709507	0.263419	-0.217608	-0.388415	-0.418232
ENSG00000069431	10060	ABCC9	0.207504	-0.238206	0.122505	-0.112033	0.222862	-0.305117
ENSG00000101986	215	ABCD1	0.525993	-3.13218	0.0373986	-0.0435205	0.507437	-3.18182
ENSG00000173208	225	ABCD2	0.342376	-1.04684	-0.79904	-5.44437	-0.329135	-1.04745
ENSG00000117528	5825	ABCD3	-0.0763066	-0.336041	0.26597	-3.88853	0.175822	-1.81102
ENSG00000119688	5826	ABCD4	-0.19318	-0.903587	-0.379691	-3.48105	-0.467396	-5.59513
ENSG00000164163	6059	ABCE1	-0.196534	-2.64485	0.110078	-0.866333	-0.167492	-2.12107
ENSG00000204574	23	ABCF1	-0.0221626	-0.0544961	0.218849	-2.43713	0.114385	-0.748683
ENSG00000033050	10061	ABCF2	-0.098473	-0.371205	0.156643	-0.888767	-0.0159341	-0.0360338
ENSG00000161204	55324	ABCF3	-0.0288978	-0.0871655	0.043151	-0.157892	-0.0436214	-0.177735
ENSG00000160179	9619	ABCG1	0.0685159	-0.174324	-0.756675	-16.3593	-0.594243	-10.4157
ENSG00000118777	9429	ABCG2	-0.0464111	-0.150268	-0.00977122	-0.0221533	-0.0372804	-0.125492
ENSG00000143994	84696	ABHD1	0.137646	-0.185243	0.0407699	-0.0382907	-0.157927	-0.254013
ENSG00000144827	55347	ABHD10	-0.0102584	-0.016474	0.123645	-0.48258	-0.0137406	-0.0272117
ENSG00000106077	83451	ABHD11	0.172961	-0.593686	0.595025	-7.3476	0.54458	-6.39553
ENSG00000100997	26090	ABHD12	-0.298571	-3.00198	0.107609	-0.437454	-0.452533	-7.557
ENSG00000131969	145447	ABHD12B	0.0363481	-0.0130346	-0.0534138	-0.018722	0.0995806	-0.0444464
ENSG00000139826	84945	ABHD13	0.0346207	-0.0491578	0.0370481	-0.0535124	0.0182156	-0.0269752
ENSG00000248487	25864	ABHD14A	-0.14528	-0.371218	0.120827	-0.286847	-0.34139	-2.04128
ENSG00000114786	NA	ABHD14A-ACY1	-0.0555351	-0.0229958	0.225313	-0.13725	0.295177	-0.228982
ENSG00000114779	84836	ABHD14B	-0.0553503	-0.179257	0.107602	-0.551051	-0.0894191	-0.436718
ENSG00000168792	116236	ABHD15	-0.0653765	-0.14643	0.0349919	-0.0632866	-0.100343	-0.316459
ENSG00000204427	7920	ABHD16A	-0.0489305	-0.135635	0.0719292	-0.252468	0.166664	-1.21965
ENSG00000129968	81926	ABHD17A	0.156511	-0.308488	0.139211	-0.265974	0.22019	-0.634011
ENSG00000136379	58489	ABHD17C	-0.174021	-0.533036	-0.188026	-0.631049	-0.428124	-3.32809
ENSG00000140526	11057	ABHD2	-0.325698	-12.2913	0.19203	-4.30418	-0.473129	-27.6581
ENSG00000158201	171586	ABHD3	-0.425139	-19.903	0.343992	-13.511	-0.20537	-4.8421
ENSG00000100439	63874	ABHD4	-0.0638576	-0.0770141	-0.0485449	-0.0550481	0.0952659	-0.154162
ENSG00000011198	51099	ABHD5	0.0948219	-0.14169	0.20732	-0.508567	0.236369	-0.711328
ENSG00000163686	57406	ABHD6	-0.139026	-0.523927	-0.1773	-0.833012	-0.0353127	-0.0773579
ENSG00000127220	79575	ABHD8	-0.195769	-0.373929	-0.233176	-0.518905	-0.252085	-0.657794
ENSG00000136754	10006	ABI1	-0.350157	-5.69453	-0.149489	-1.05335	-0.461574	-10.6863
ENSG00000138443	10152	ABI2	0.0641143	-0.204917	-0.0401887	-0.104064	0.36689	-5.98872
ENSG00000108798	51225	ABI3	0.312424	-0.133374	0.0405158	-0.011906	0.828048	-0.745638
ENSG00000154175	25890	ABI3BP	0.0556329	-0.0234771	0.647001	-0.835777	0.372305	-0.339752
ENSG00000097007	25	ABL1	0.0643187	-0.173849	0.203225	-1.32544	0.133522	-0.653578
ENSG00000143322	27	ABL2	-0.108374	-0.474855	0.106502	-0.482541	-0.160944	-1.11845
ENSG00000099204	3983	ABLIM1	-0.203361	-2.67259	-0.185677	-2.287	-0.576711	-23.7064
ENSG00000163995	84448	ABLIM2	0.449804	-0.549218	0.335307	-0.33876	0.349097	-0.397812
ENSG00000173210	22885	ABLIM3	-0.051289	-0.0149957	0.127721	-0.043677	-0.172509	-0.0694612
ENSG00000175164	28	ABO	-0.297939	-0.197834	0.246761	-0.156878	0.0672829	-0.0343194
ENSG00000159842	29	ABR	0.0241037	-0.0683117	0.114302	-0.788404	0.0600959	-0.284889
ENSG00000174429	137735	ABRA	0.154474	-0.0594222	0.816723	-0.826357	0.0778857	-0.0311017
ENSG00000146386	58527	ABRACL	0.119702	-0.207475	0.159214	-0.340777	0.301837	-1.19777
ENSG00000146109	29777	ABT1	-0.0641835	-0.171728	0.127142	-0.540432	0.0836411	-0.293111
ENSG00000114626	80325	ABTB1	0.262288	-1.60759	0.137289	-0.472046	0.366493	-3.49294
ENSG00000166016	25841	ABTB2	-0.472677	-2.27661	0.110981	-0.178657	-0.621646	-4.28135
ENSG00000188223	NA	AC002398.9	-0.270087	-0.12229	-0.0998431	-0.0359848	0.255865	-0.130401
ENSG00000268533	NA	AC004076.7	-0.986804	-0.780481	0.155764	-0.0500907	-0.446947	-0.231129
ENSG00000268163	NA	AC004076.9	-0.289138	-0.109158	0.299474	-0.118627	0.207667	-0.0808513
ENSG00000005189	81691	AC004381.6	0.0321312	-0.0463223	0.415529	-3.13667	0.257457	-1.29524
ENSG00000279777	NA	AC004813.1	0.33019	-0.277715	-0.0587184	-0.0288201	-0.158433	-0.105374
ENSG00000258881	NA	AC007040.11	0.0548374	-0.018158	0.2774	-0.136963	-0.262405	-0.137477
ENSG00000268173	NA	AC007192.4	0.0100837	-0.00420991	0.327168	-0.282927	0.226699	-0.176238
ENSG00000279560	NA	AC007326.1	-0.0185643	-0.00694857	-0.047148	-0.0184604	-0.13389	-0.0701709
ENSG00000279126	NA	AC008810.1	-0.207364	-0.0688067	-0.21975	-0.075317	-0.265202	-0.108665
ENSG00000280006	NA	AC009060.2	0.1718	-0.0534633	0.449043	-0.209599	0.289655	-0.122288
ENSG00000277669	NA	AC009133.22	0.364614	-0.160558	0.341186	-0.149577	0.292005	-0.133049
ENSG00000279816	NA	AC010287.1	0.0120494	-0.00443473	-0.159591	-0.0789337	-0.228635	-0.145613
ENSG00000261611	NA	AC010547.9	-0.437279	-0.306781	-0.642189	-0.614384	-0.502772	-0.440549
ENSG00000267216	NA	AC010642.1	0.227487	-0.428217	0.449649	-1.61333	0.428288	-1.59656
ENSG00000281325	NA	AC016549.1	-0.263033	-0.1389	0.355594	-0.23129	-0.396538	-0.291241
ENSG00000279921	NA	AC017081.1	0.249437	-0.132076	-0.0189187	-0.00634056	-0.0678202	-0.0301015
ENSG00000267740	NA	AC024592.12	0.0581123	-0.0230273	0.515559	-0.480205	-0.238384	-0.15322
ENSG00000249319	NA	AC068533.7	0.337664	-0.234411	-0.0190487	-0.00693409	0.440023	-0.41343
ENSG00000249240	NA	AC069368.3	-0.76243	-0.672408	0.262478	-0.128996	0.302875	-0.175652
ENSG00000280130	NA	AC073333.1	0.0083533	-0.00307226	-0.162568	-0.0778037	-0.207824	-0.122324
ENSG00000267022	NA	AC084219.2	0.0603497	-0.0219131	-0.654219	-0.583916	-0.53934	-0.462077
ENSG00000279530	NA	AC092881.1	-0.390673	-0.382273	0.194128	-0.13725	0.0406128	-0.022493
ENSG00000254893	NA	AC113404.1	-0.0815698	-0.0499954	0.122979	-0.085467	0.350896	-0.460031
ENSG00000183889	100288332	AC138969.4	-0.161216	-0.506218	-0.0567636	-0.102193	-0.014101	-0.0219598
ENSG00000183889	100288332	AC138969.4	-0.161216	-0.506218	-0.0567636	-0.102193	-0.014101	-0.0219598
ENSG00000183889	102724993	AC138969.4	-0.161216	-0.506218	-0.0567636	-0.102193	-0.014101	-0.0219598
ENSG00000183889	102724993	AC138969.4	-0.161216	-0.506218	-0.0567636	-0.102193	-0.014101	-0.0219598
ENSG00000279487	NA	AC234582.1	1.25907	-1.45842	0.197004	-0.0689959	1.65347	-2.83834
ENSG00000281741	100996720	AC241377.2	0.335191	-0.377577	-0.543727	-0.878105	-0.455142	-0.703241
ENSG00000281571	NA	AC241585.2	0.139682	-0.192542	-0.426973	-1.34669	0.0983043	-0.131535
ENSG00000280649	NA	AC245100.1	0.34501	-0.693111	-0.544996	-1.5781	-0.198787	-0.291838
ENSG00000278882	NA	AC253572.1	0.279892	-0.437726	-0.0434437	-0.0334049	0.256445	-0.428065
ENSG00000060971	30	ACAA1	0.00857569	-0.0120323	0.0655407	-0.134513	0.119306	-0.374502
ENSG00000167315	10449	ACAA2	-0.154786	-0.801316	0.0272437	-0.0571432	-0.117595	-0.551079
ENSG00000278540	31	ACACA	-0.0389378	-0.186567	0.200138	-3.95073	0.0395848	-0.217934
ENSG00000076555	32	ACACB	0.274977	-1.02066	-0.0146887	-0.0164464	0.326615	-1.60072
ENSG00000111271	80724	ACAD10	-0.00434412	-0.00722075	-0.0130376	-0.0242182	-0.211201	-1.5478
ENSG00000240303	84129	ACAD11	-0.292318	-3.50756	-0.255267	-2.69234	-0.509192	-11.154
ENSG00000151498	27034	ACAD8	0.09311	-0.367866	0.127547	-0.655957	0.100405	-0.472224
ENSG00000177646	28976	ACAD9	0.000560193	-0.0013227	0.333223	-6.37374	0.137307	-1.14548
ENSG00000115361	33	ACADL	0.368242	-0.18896	-0.659242	-0.474523	-0.0536545	-0.019746
ENSG00000117054	34	ACADM	-0.175357	-1.14683	0.0700615	-0.237051	-0.0821568	-0.331576
ENSG00000122971	35	ACADS	0.549107	-1.11655	0.414969	-0.655102	0.707743	-2.0785
ENSG00000196177	36	ACADSB	0.21232	-0.428345	0.0495954	-0.0528944	-0.0155239	-0.0159569
ENSG00000072778	37	ACADVL	0.0119169	-0.0248268	0.0810757	-0.353261	-0.0232378	-0.0652982
ENSG00000157766	176	ACAN	0.112595	-0.0366036	-0.153964	-0.0544769	0.355826	-0.19083
ENSG00000072818	9744	ACAP1	0.294762	-0.967197	-0.418763	-1.80109	0.0372996	-0.0485354
ENSG00000114331	23527	ACAP2	-0.0738123	-0.288214	0.0861443	-0.388645	0.119024	-0.754738
ENSG00000131584	116983	ACAP3	0.0557298	-0.107073	0.103413	-0.278873	0.130249	-0.446225
ENSG00000075239	38	ACAT1	-0.273581	-3.35453	0.0923953	-0.429673	-0.404309	-8.04035
ENSG00000120437	39	ACAT2	0.0395525	-0.0747451	0.815611	-18.4467	0.600635	-10.0908
ENSG00000182827	64746	ACBD3	-0.180662	-1.83283	-0.0949974	-0.548274	-0.180125	-2.01862
ENSG00000181513	79777	ACBD4	-0.04573	-0.0907823	-0.202303	-1.02084	-0.251221	-1.70212
ENSG00000107897	91452	ACBD5	-0.212017	-1.85807	-0.205286	-1.77771	-0.147982	-1.03174
ENSG00000230124	84320	ACBD6	-0.0479009	-0.154832	0.0989996	-0.513159	-0.0384394	-0.128861
ENSG00000230124	84320	ACBD6	-0.0479009	-0.154832	0.0989996	-0.513159	-0.0384394	-0.128861
ENSG00000230124	100527964	ACBD6	-0.0479009	-0.154832	0.0989996	-0.513159	-0.0384394	-0.128861
ENSG00000230124	100527964	ACBD6	-0.0479009	-0.154832	0.0989996	-0.513159	-0.0384394	-0.128861
ENSG00000176244	414149	ACBD7	-0.0499628	-0.0512857	0.223279	-0.476103	0.188495	-0.391578
ENSG00000102977	65057	ACD	-0.019587	-0.0435891	0.232317	-2.34268	0.0418973	-0.131695
ENSG00000159640	1636	ACE	0.914375	-1.50973	0.485929	-0.458839	1.11136	-2.48644
ENSG00000177076	340485	ACER2	0.301073	-0.33266	-0.096186	-0.0625364	0.230991	-0.246685
ENSG00000078124	55331	ACER3	-0.110661	-0.332826	0.297446	-2.28648	0.216803	-1.3247
ENSG00000087085	43	ACHE	0.76767	-0.724078	0.0871066	-0.0318733	0.628952	-0.568007
ENSG00000100813	22985	ACIN1	0.0104914	-0.0241459	0.0986414	-0.580678	0.199367	-2.44673
ENSG00000144648	1238	ACKR2	0.0897801	-0.0408703	0.206929	-0.122092	0.350135	-0.30094
ENSG00000129048	51554	ACKR4	0.135381	-0.057412	0.00102615	-0.000404553	0.028176	-0.011582
ENSG00000131473	47	ACLY	-0.17537	-1.68148	0.347496	-7.08298	0.0277708	-0.0913368
ENSG00000122729	48	ACO1	0.0489275	-0.0909359	-0.0380927	-0.065565	0.267993	-1.76645
ENSG00000100412	50	ACO2	0.0258206	-0.0571872	0.027009	-0.0619813	0.0299286	-0.0796938
ENSG00000162390	26027	ACOT11	0.39581	-1.07893	0.0515431	-0.0470869	0.624579	-2.99405
ENSG00000112304	55856	ACOT13	-0.0180506	-0.043999	0.107373	-0.615044	0.134368	-1.03378
ENSG00000119673	10965	ACOT2	0.338978	-0.252954	-0.187333	-0.101301	0.86668	-1.62292
ENSG00000177465	122970	ACOT4	0.251646	-0.0953823	0.220794	-0.0815658	0.2486	-0.107379
ENSG00000097021	11332	ACOT7	-0.139594	-0.685084	0.511852	-10.1709	0.40101	-6.4098
ENSG00000101473	10005	ACOT8	-0.148717	-0.499931	0.0906428	-0.231272	-0.0147686	-0.0252472
ENSG00000123130	23597	ACOT9	-0.150669	-1.05281	-0.0582276	-0.207799	-0.238006	-2.85656
ENSG00000161533	51	ACOX1	0.109106	-1.11221	0.20088	-3.91026	0.310985	-10.1538
ENSG00000087008	8310	ACOX3	-0.0412094	-0.0633777	-0.116913	-0.290652	-0.311055	-1.85509
ENSG00000153093	55289	ACOXL	-0.300318	-1.304	0.274292	-1.1643	-0.39958	-2.51215
ENSG00000143727	52	ACP1	-0.267355	-4.08679	-0.114963	-0.785705	-0.437604	-11.8814
ENSG00000134575	53	ACP2	0.160867	-0.640296	0.139146	-0.509492	0.0235128	-0.0453848
ENSG00000102575	54	ACP5	0.282903	-0.876538	0.332423	-1.22553	0.616373	-4.66864
ENSG00000162836	51205	ACP6	-0.173544	-1.27976	-0.0483906	-0.14734	-0.425956	-8.36375
ENSG00000014257	55	ACPP	-0.0190652	-0.0137384	-0.472612	-1.24393	-0.731833	-3.13262
ENSG00000142513	93650	ACPT	-0.137031	-0.0774428	0.169555	-0.106219	-0.093714	-0.0559181
ENSG00000147174	93953	ACRC	0.124115	-0.114194	-0.415526	-0.793127	-0.187971	-0.23308
ENSG00000103740	23205	ACSBG1	-0.0603328	-0.0281292	-0.213036	-0.146509	0.193182	-0.145967
ENSG00000130377	81616	ACSBG2	0.594798	-0.438775	-0.13169	-0.0499352	0.329989	-0.191541
ENSG00000167107	80221	ACSF2	0.00752828	-0.0149745	0.0412959	-0.116095	-0.15945	-1.18891
ENSG00000176715	197322	ACSF3	-0.121872	-0.369525	-0.0295345	-0.0506006	-0.120659	-0.411756
ENSG00000151726	2180	ACSL1	0.008599	-0.012916	0.261615	-1.61457	0.168921	-0.758286
ENSG00000123983	2181	ACSL3	-0.204554	-1.76867	0.0818698	-0.33936	-0.121962	-0.736511
ENSG00000068366	2182	ACSL4	-0.204051	-2.1916	0.0300106	-0.0880811	-0.136484	-1.11239
ENSG00000197142	51703	ACSL5	0.04183	-0.114293	-0.00401901	-0.0072672	0.125809	-0.761008
ENSG00000164398	23305	ACSL6	0.161709	-0.0854011	0.0516562	-0.022243	0.0309518	-0.0143712
ENSG00000183747	123876	ACSM2A	-0.117715	-0.0661136	-0.10197	-0.0558666	-0.0382654	-0.0211005
ENSG00000066813	348158	ACSM2B	-0.270174	-0.197336	0.0960393	-0.0508994	-0.213686	-0.159785
ENSG00000005187	6296	ACSM3	0.293004	-0.642291	-0.580849	-2.26103	0.0312857	-0.0313234
ENSG00000183549	54988	ACSM5	-0.352272	-2.05936	-0.545801	-5.0938	-1.17154	-23.7986
ENSG00000154930	84532	ACSS1	-0.10609	-0.383187	-0.0648406	-0.180248	-0.408711	-5.67472
ENSG00000131069	55902	ACSS2	0.232885	-1.32575	0.272972	-1.87099	0.361917	-3.54588
ENSG00000111058	79611	ACSS3	-0.24831	-1.13496	-0.10154	-0.242739	-0.224701	-1.05116
ENSG00000107796	59	ACTA2	0.697494	-0.632695	0.167389	-0.0701455	0.451265	-0.33313
ENSG00000075624	60	ACTB	0.0265721	-0.0653636	0.22386	-2.31461	0.335115	-5.54077
ENSG00000184009	71	ACTG1	-0.299669	-3.47275	-0.0032213	-0.00559419	-0.0307962	-0.0826304
ENSG00000182584	170487	ACTL10	0.211106	-0.275578	0.041521	-0.0325204	-0.266813	-0.453911
ENSG00000136518	86	ACTL6A	-0.235273	-2.74945	0.215556	-2.39416	-0.0379775	-0.129782
ENSG00000117148	81569	ACTL8	-0.321025	-3.06931	0.122405	-0.492351	-0.382463	-4.76279
ENSG00000072110	87	ACTN1	-0.0797122	-0.171383	0.268461	-1.48629	0.069422	-0.160181
ENSG00000130402	81	ACTN4	0.0173831	-0.043999	0.201002	-2.25039	0.151039	-1.38327
ENSG00000131966	55860	ACTR10	-0.225509	-1.53724	-0.0257596	-0.0512364	-0.136909	-0.671744
ENSG00000138107	10121	ACTR1A	-0.132345	-0.612083	0.0171594	-0.034175	0.0247595	-0.0590288
ENSG00000115073	10120	ACTR1B	-0.135617	-0.58349	-0.123106	-0.509575	-0.267376	-2.41569
ENSG00000138071	10097	ACTR2	0.0075992	-0.0176973	0.0370373	-0.125455	0.10264	-0.71124
ENSG00000115091	10096	ACTR3	-0.0703144	-0.38242	0.0610798	-0.31613	0.13705	-1.4927
ENSG00000133627	57180	ACTR3B	-0.0163671	-0.0229772	0.0250632	-0.0389862	-0.217663	-1.04973
ENSG00000106526	653857	ACTR3C	0.0646817	-0.0966074	0.200157	-0.583542	0.346762	-1.87693
ENSG00000101442	79913	ACTR5	-0.0897809	-0.154923	0.266692	-1.02506	0.214798	-0.749574
ENSG00000075089	64431	ACTR6	-0.208808	-1.40859	0.119429	-0.511852	0.0551659	-0.164514
ENSG00000113812	93973	ACTR8	-0.0582334	-0.200721	0.123399	-0.743679	-0.0391972	-0.128915
ENSG00000184378	84517	ACTRT3	1.73789	-4.17598	1.49224	-3.04491	2.75299	-12.2487
ENSG00000115170	90	ACVR1	0.185582	-0.302611	0.154469	-0.232778	0.0849432	-0.107655
ENSG00000135503	91	ACVR1B	-0.129841	-0.231569	0.0412884	-0.0500791	-0.223572	-0.657651
ENSG00000123612	130399	ACVR1C	-0.0253209	-0.0153098	-0.481981	-0.87762	0.170647	-0.183964
ENSG00000121989	92	ACVR2A	-0.100926	-0.134038	-0.042229	-0.044485	0.00680912	-0.00705987
ENSG00000114739	93	ACVR2B	-0.303236	-4.45547	-0.484227	-11.7131	-0.6946	-24.689
ENSG00000139567	94	ACVRL1	0.535514	-0.33829	0.242339	-0.102475	0.904518	-1.00669
ENSG00000243989	95	ACY1	-0.0635254	-0.0433852	-0.387442	-0.620153	-0.107647	-0.0944485
ENSG00000132744	91703	ACY3	0.484476	-1.60809	0.205989	-0.331515	0.651794	-3.2533
ENSG00000119640	97	ACYP1	0.0186525	-0.0176973	0.392522	-1.563	0.379182	-1.59222
ENSG00000170634	98	ACYP2	0.223076	-0.375522	-0.00297453	-0.00213446	0.518563	-2.08176
ENSG00000267120	NA	AD000671.6	-0.176966	-0.0734462	0.00988297	-0.00309378	-0.281231	-0.158353
ENSG00000196839	100	ADA	-0.166149	-1.08184	-0.118889	-0.590882	-0.190133	-1.57219
ENSG00000168803	161823	ADAL	-0.269289	-1.5539	-0.0992207	-0.264472	-0.249172	-1.49097
ENSG00000137845	102	ADAM10	-0.263094	-7.66306	0.0981147	-1.07722	-0.324428	-12.5262
ENSG00000073670	4185	ADAM11	0.877596	-5.54446	0.398028	-1.07903	1.02758	-8.29847
ENSG00000143537	8751	ADAM15	0.0439882	-0.11019	0.106514	-0.450483	0.0176671	-0.0410108
ENSG00000151694	6868	ADAM17	-0.0773892	-0.459434	-0.12881	-1.21952	-0.208579	-3.41615
ENSG00000135074	8728	ADAM19	0.426934	-3.13187	0.0973885	-0.210315	0.46919	-4.14718
ENSG00000008277	53616	ADAM22	-0.179497	-1.30257	-0.0251141	-0.0588477	0.0425202	-0.132765
ENSG00000114948	8745	ADAM23	-0.544015	-27.2347	0.564262	-31.4161	0.128274	-1.61544
ENSG00000042980	10863	ADAM28	0.0120911	-0.00658743	-0.0786713	-0.0507949	-0.550381	-1.05197
ENSG00000168594	11086	ADAM29	-0.000704015	-0.000219374	-0.331148	-0.18548	0.102174	-0.0461182
ENSG00000197140	203102	ADAM32	0.181883	-0.127064	0.210777	-0.161717	0.173884	-0.136264
ENSG00000149451	80332	ADAM33	0.523178	-0.388292	-0.266586	-0.134283	0.415629	-0.300354
ENSG00000151651	101	ADAM8	0.20782	-0.3898	-0.265535	-0.58421	-0.285669	-0.739438
ENSG00000168615	8754	ADAM9	-0.306286	-8.32833	-0.00665636	-0.0196862	-0.595732	-33.2355
ENSG00000154734	9510	ADAMTS1	0.0203996	-0.0163305	1.03675	-8.66107	0.775945	-4.9455
ENSG00000160323	11093	ADAMTS13	0.380835	-1.07893	-0.113931	-0.13725	0.514625	-2.1895
ENSG00000138316	140766	ADAMTS14	0.164506	-0.0803912	-0.750803	-0.832912	-0.121501	-0.0620772
ENSG00000166106	170689	ADAMTS15	1.27611	-1.4979	0.707078	-0.496648	1.31874	-1.78724
ENSG00000145536	170690	ADAMTS16	0.315298	-0.18917	-0.249765	-0.131539	-0.433294	-0.33122
ENSG00000140470	170691	ADAMTS17	-0.33254	-2.20727	-0.188224	-0.746219	-0.729978	-11.1851
ENSG00000087116	9509	ADAMTS2	-0.572302	-0.44929	-0.0749185	-0.0293873	0.0623816	-0.0267931
ENSG00000173157	80070	ADAMTS20	-0.276164	-0.896019	-0.514864	-3.07493	-0.647849	-5.14603
ENSG00000158859	9507	ADAMTS4	0.300087	-0.255373	0.447869	-0.521137	0.0897604	-0.0555789
ENSG00000154736	11096	ADAMTS5	0.0481412	-0.0155276	0.299669	-0.151655	0.498771	-0.369582
ENSG00000049192	11174	ADAMTS6	0.375869	-0.182848	0.0349452	-0.0100281	0.409726	-0.237073
ENSG00000136378	11173	ADAMTS7	0.274354	-0.162163	0.437208	-0.349321	0.837137	-1.27596
ENSG00000134917	11095	ADAMTS8	0.690626	-0.478539	-0.438407	-0.22944	0.153341	-0.060961
ENSG00000163638	56999	ADAMTS9	0.777157	-0.747637	0.180356	-0.0750356	0.658874	-0.623002
ENSG00000178031	92949	ADAMTSL1	1.70735	-2.68873	0.974951	-0.879127	1.27505	-1.63809
ENSG00000197859	9719	ADAMTSL2	0.334494	-0.885424	0.0358159	-0.0336045	0.323333	-0.936017
ENSG00000156218	57188	ADAMTSL3	0.189166	-0.17498	0.0479341	-0.0312387	0.223568	-0.256109
ENSG00000143382	54507	ADAMTSL4	0.294008	-0.191225	0.344625	-0.252617	0.803767	-1.28851
ENSG00000185761	339366	ADAMTSL5	0.295212	-0.595064	-0.240173	-0.393314	0.339274	-0.876965
ENSG00000105963	11033	ADAP1	1.16327	-4.54935	0.00314181	-0.00173584	1.03295	-3.84769
ENSG00000184060	55803	ADAP2	0.0651532	-0.202841	0.052874	-0.151208	0.0830661	-0.336088
ENSG00000160710	103	ADAR	-0.0579516	-0.309097	0.122813	-1.26181	0.124067	-1.39772
ENSG00000197381	104	ADARB1	-0.423117	-5.26089	-0.499391	-7.51766	-0.933681	-26.8151
ENSG00000065457	23536	ADAT1	0.0700186	-0.399154	0.143675	-1.58111	0.131117	-1.44413
ENSG00000189007	134637	ADAT2	-0.172112	-0.515895	-0.0787307	-0.151208	-0.344906	-2.16237
ENSG00000213638	113179	ADAT3	0.241233	-0.266946	0.048947	-0.0325204	0.51193	-1.16581
ENSG00000063761	57143	ADCK1	0.065035	-0.0929486	0.412444	-2.28945	0.332147	-1.6088
ENSG00000133597	90956	ADCK2	0.511566	-5.58922	-0.344103	-2.46386	0.247855	-1.426
ENSG00000163050	56997	ADCK3	-0.267176	-3.03665	-0.134483	-0.802587	-0.505039	-11.9083
ENSG00000123815	79934	ADCK4	3.3221e-05	-1.79705e-05	0.0388846	-0.0632197	-0.011242	-0.0175469
ENSG00000173137	203054	ADCK5	0.225056	-0.762999	0.278603	-1.18153	0.268337	-1.20694
ENSG00000164742	107	ADCY1	-0.0724069	-0.308985	-0.839944	-39.1947	-0.938469	-49.5055
ENSG00000078295	108	ADCY2	0.443104	-0.370317	0.488605	-0.451606	0.473054	-0.469243
ENSG00000138031	109	ADCY3	-0.0442166	-0.107526	0.0289303	-0.0623965	-0.0451213	-0.126576
ENSG00000129467	196883	ADCY4	-0.270752	-0.112255	-0.00538423	-0.00173584	0.171211	-0.0719836
ENSG00000173175	111	ADCY5	-0.372954	-1.53666	0.328948	-1.31368	-0.235714	-0.726347
ENSG00000174233	112	ADCY6	0.139747	-0.641334	-0.00607496	-0.00999355	0.252131	-2.26498
ENSG00000121281	113	ADCY7	-0.230156	-2.98125	-0.128338	-0.956536	-0.186276	-2.15071
ENSG00000162104	115	ADCY9	0.570313	-1.57479	0.360914	-0.64545	0.636901	-2.18518
ENSG00000087274	118	ADD1	-0.0158457	-0.0320218	0.162874	-1.11242	0.113051	-0.616478
ENSG00000075340	119	ADD2	-0.184181	-1.73442	0.145453	-1.12864	-0.105481	-0.67195
ENSG00000148700	120	ADD3	-0.391388	-7.04225	-0.597495	-16.8915	-0.652383	-20.685
ENSG00000118492	79747	ADGB	0.415068	-0.619493	0.0536277	-0.033377	0.0159415	-0.00995846
ENSG00000020181	25960	ADGRA2	0.779391	-1.03254	0.497634	-0.446749	1.27748	-3.1661
ENSG00000152990	166647	ADGRA3	-0.153782	-0.252701	0.159639	-0.283845	-0.076039	-0.104199
ENSG00000181790	575	ADGRB1	-0.244416	-1.1287	-0.499365	-4.79297	-0.501298	-5.11573
ENSG00000121753	576	ADGRB2	0.938176	-8.42024	-0.0197881	-0.018001	0.928738	-8.80358
ENSG00000135298	577	ADGRB3	0.076186	-0.035358	-0.712805	-0.927299	-0.371505	-0.339136
ENSG00000111452	283383	ADGRD1	0.0655741	-0.0302152	0.130027	-0.0715214	0.133367	-0.0839491
ENSG00000180264	NA	ADGRD2	0.518683	-0.441617	0.542973	-0.494961	0.0430447	-0.0188705
ENSG00000174837	2015	ADGRE1	0.701826	-5.66492	-0.26468	-0.750506	0.46461	-2.62505
ENSG00000127507	30817	ADGRE2	-0.0421119	-0.0698068	0.11942	-0.33126	-0.0328893	-0.0591998
ENSG00000123146	976	ADGRE5	-0.326518	-4.96916	-0.167401	-1.3241	-0.499829	-12.5329
ENSG00000153292	266977	ADGRF1	0.232489	-0.354144	0.368178	-0.83114	0.593947	-2.42347
ENSG00000173567	165082	ADGRF3	0.257547	-0.22317	-0.129668	-0.0817249	0.159379	-0.125643
ENSG00000205336	9289	ADGRG1	-0.407296	-2.38214	-0.604086	-5.32962	-0.739656	-8.35507
ENSG00000173698	10149	ADGRG2	-0.0520324	-0.0771176	0.293443	-1.36367	0.0235949	-0.0352524
ENSG00000159618	221188	ADGRG5	0.584522	-3.1151	-0.399177	-1.29004	0.887845	-8.06626
ENSG00000112414	57211	ADGRG6	-0.433584	-12.6027	-0.303496	-6.2388	-0.67494	-32.2668
ENSG00000072071	22859	ADGRL1	0.145117	-0.686979	-0.0344135	-0.0748594	-0.0108361	-0.0219732
ENSG00000117114	23266	ADGRL2	0.380897	-0.169704	0.820509	-0.623515	0.811726	-0.671049
ENSG00000150471	23284	ADGRL3	-0.00533882	-0.00602497	-0.290425	-1.18902	-0.146937	-0.383987
ENSG00000164199	84059	ADGRV1	0.0995735	-0.177654	-0.265911	-0.904219	-0.107671	-0.220169
ENSG00000198099	127	ADH4	0.166314	-0.0632262	0.375028	-0.202897	0.0648266	-0.0243617
ENSG00000197894	128	ADH5	-0.217105	-2.32118	0.0801378	-0.370188	-0.225405	-2.74916
ENSG00000182551	55256	ADI1	0.13952	-1.22179	0.243076	-3.87158	0.476807	-16.0874
ENSG00000181092	9370	ADIPOQ	0.585446	-0.399154	0.293274	-0.137242	0.0869389	-0.0338524
ENSG00000159346	51094	ADIPOR1	-0.119256	-0.684151	-0.0211479	-0.0527134	-0.209194	-2.28024
ENSG00000006831	79602	ADIPOR2	-0.135461	-0.78107	0.162399	-1.1591	-0.0218545	-0.0576477
ENSG00000156110	132	ADK	-0.0570814	-0.192949	0.312217	-4.78257	0.000993714	-0.00187894
ENSG00000148926	133	ADM	-0.225551	-0.96755	0.2264	-1.01712	-0.114566	-0.327966
ENSG00000128165	79924	ADM2	-0.404831	-3.25774	-1.49395	-43.648	-1.38392	-38.7437
ENSG00000224420	199800	ADM5	-0.461689	-0.629527	-0.384727	-0.469283	-0.138864	-0.110737
ENSG00000101126	23394	ADNP	-0.139434	-0.864853	-0.065248	-0.240318	-0.239161	-2.76427
ENSG00000101544	22850	ADNP2	0.0264155	-0.0593012	0.376706	-5.91838	0.113502	-0.599202
ENSG00000181915	84890	ADO	-0.0971904	-0.322444	-0.167696	-0.86219	-0.0952429	-0.352255
ENSG00000163485	134	ADORA1	0.910631	-2.96216	0.0942338	-0.0630585	1.10005	-4.78396
ENSG00000128271	135	ADORA2A	-0.207679	-1.17779	-0.51892	-7.68805	-0.650744	-12.5767
ENSG00000170425	136	ADORA2B	0.539686	-0.651118	-0.399192	-0.34872	0.280086	-0.238176
ENSG00000159322	83440	ADPGK	-0.239059	-2.80423	-0.102874	-0.56003	-0.353286	-6.71777
ENSG00000144843	141	ADPRH	0.815756	-6.66413	-0.367599	-1.05743	0.677099	-4.79998
ENSG00000153531	113622	ADPRHL1	0.0271667	-0.0211829	-0.0820428	-0.078847	0.268117	-0.547656
ENSG00000116863	54936	ADPRHL2	-0.000170859	-0.000267664	0.106435	-0.371447	0.0024962	-0.00442857
ENSG00000170222	56985	ADPRM	-0.0886694	-0.0931242	-0.154625	-0.21219	-0.449844	-1.46938
ENSG00000169252	154	ADRB2	-0.107715	-0.220677	0.042171	-0.0609691	-0.254765	-1.12308
ENSG00000173020	156	ADRBK1	-0.16475	-0.755639	-0.301639	-2.58123	-0.314711	-2.99605
ENSG00000100077	157	ADRBK2	-0.0682349	-0.204026	-0.142024	-0.723188	-0.0862175	-0.334037
ENSG00000130706	11047	ADRM1	-0.123988	-0.42136	0.176507	-0.832168	0.0887176	-0.27771
ENSG00000239900	158	ADSL	-0.103857	-0.313464	0.232634	-1.43473	-0.0421274	-0.0948761
ENSG00000035687	159	ADSS	-0.134991	-0.751529	0.00422095	-0.00755704	-0.134717	-0.849597
ENSG00000185100	122622	ADSSL1	0.0614843	-0.0307207	0.170966	-0.116473	-0.0777029	-0.0478393
ENSG00000111863	84830	ADTRP	-0.108636	-0.434627	-1.36621	-67.1563	-1.60024	-91.8095
ENSG00000106624	165	AEBP1	0.0189701	-0.0145187	0.197696	-0.299621	0.0759949	-0.0825609
ENSG00000139154	121536	AEBP2	-0.131358	-0.353468	-0.319643	-1.87793	-0.349656	-2.42294
ENSG00000181026	64782	AEN	-0.175112	-1.44429	0.240138	-2.86047	-0.161955	-1.387
ENSG00000104964	166	AES	-0.000965865	-0.0016344	0.0984825	-0.35871	0.113023	-0.495733
ENSG00000196526	60312	AFAP1	-0.1343	-0.274737	0.0909098	-0.15663	-0.39184	-2.13605
ENSG00000157510	134265	AFAP1L1	-0.798598	-0.682389	-0.153883	-0.0592487	0.523712	-0.398409
ENSG00000169129	84632	AFAP1L2	0.0298014	-0.0653702	-0.532665	-10.5724	-0.606354	-14.186
ENSG00000172493	4299	AFF1	-0.221088	-3.7524	0.0567204	-0.299621	-0.112605	-1.09698
ENSG00000144218	3899	AFF3	0.193151	-0.101666	0.0257287	-0.00951613	0.395862	-0.337513
ENSG00000072364	27125	AFF4	-0.0949657	-0.689672	0.0178295	-0.0560745	0.0758819	-0.529423
ENSG00000141385	10939	AFG3L2	-0.0658906	-0.317896	0.148308	-1.46859	-0.0312944	-0.119719
ENSG00000183077	125061	AFMID	-0.0670666	-0.292545	0.104392	-0.655905	-0.106259	-0.736465
ENSG00000119844	54812	AFTPH	-0.227286	-3.17999	-0.192344	-2.32125	-0.264433	-4.69399
ENSG00000038002	175	AGA	0.276351	-0.574591	-0.142152	-0.189522	0.330313	-0.912889
ENSG00000157985	116987	AGAP1	-0.450361	-11.5451	-0.324706	-6.06846	-0.818598	-40.2095
ENSG00000135439	116986	AGAP2	-0.0552746	-0.151998	0.117787	-0.531306	0.159217	-1.02489
ENSG00000133612	116988	AGAP3	-0.180104	-0.93359	-0.0825142	-0.248113	-0.208769	-1.39714
ENSG00000188234	119016	AGAP4	0.0760996	-0.10842	0.153167	-0.319443	-0.181922	-0.4482
ENSG00000188234	119016	AGAP4	0.0760996	-0.10842	0.153167	-0.319443	-0.181922	-0.4482
ENSG00000188234	101060581	AGAP4	0.0760996	-0.10842	0.153167	-0.319443	-0.181922	-0.4482
ENSG00000188234	101060581	AGAP4	0.0760996	-0.10842	0.153167	-0.319443	-0.181922	-0.4482
ENSG00000172650	729092	AGAP5	-0.224635	-0.176794	-0.064458	-0.0358214	-0.400407	-0.501724
ENSG00000204149	119016	AGAP6	-0.194936	-0.499931	0.119169	-0.235052	-0.117199	-0.246789
ENSG00000204149	119016	AGAP6	-0.194936	-0.499931	0.119169	-0.235052	-0.117199	-0.246789
ENSG00000204149	414189	AGAP6	-0.194936	-0.499931	0.119169	-0.235052	-0.117199	-0.246789
ENSG00000204149	414189	AGAP6	-0.194936	-0.499931	0.119169	-0.235052	-0.117199	-0.246789
ENSG00000204172	642517	AGAP9	0.103129	-0.0741555	0.053289	-0.034314	0.066183	-0.049934
ENSG00000165923	79841	AGBL2	0.337306	-0.197893	-0.248274	-0.124537	0.301959	-0.189472
ENSG00000146856	340351	AGBL3	-0.0686642	-0.0502953	-0.617054	-1.48095	0.283153	-0.443745
ENSG00000186094	84871	AGBL4	0.415537	-0.21936	-0.33309	-0.155481	0.398001	-0.23534
ENSG00000084693	60509	AGBL5	-0.171769	-0.943163	-0.11829	-0.489181	-0.287	-2.87207
ENSG00000204305	177	AGER	-0.213347	-0.221408	-0.237459	-0.269932	0.176024	-0.194571
ENSG00000173744	3267	AGFG1	-0.107687	-0.588955	0.0977408	-0.517452	-0.0164179	-0.045566
ENSG00000106351	3268	AGFG2	0.127864	-0.581267	0.355349	-4.60432	0.522627	-10.8361
ENSG00000164252	55109	AGGF1	-0.00357819	-0.0073898	0.105784	-0.590882	0.108448	-0.68024
ENSG00000006530	55750	AGK	-0.138668	-0.883446	0.118046	-0.678252	-0.107278	-0.622011
ENSG00000162688	178	AGL	0.0908669	-0.189128	0.0672837	-0.124645	0.207266	-0.871547
ENSG00000116771	79814	AGMAT	-0.152187	-0.831373	0.141703	-0.75921	-0.022356	-0.0538619
ENSG00000092847	26523	AGO1	0.0469297	-0.146461	0.156331	-1.1668	0.0503717	-0.183824
ENSG00000123908	27161	AGO2	-0.269836	-5.04431	-0.0766237	-0.447053	-0.353866	-9.37144
ENSG00000126070	192669	AGO3	-0.213278	-2.02653	-0.0354794	-0.0977431	-0.178518	-1.5893
ENSG00000134698	192670	AGO4	0.173412	-1.36065	-0.208966	-1.89049	0.00124658	-0.00231562
ENSG00000204310	10554	AGPAT1	0.0858067	-0.322904	0.0814159	-0.308415	0.191157	-1.5917
ENSG00000169692	10555	AGPAT2	-0.0565664	-0.114194	-0.0536915	-0.108102	-0.204396	-1.06359
ENSG00000160216	56894	AGPAT3	-0.0563862	-0.217513	-0.0511641	-0.194498	-0.139024	-1.20292
ENSG00000026652	56895	AGPAT4	-0.170262	-0.466513	0.225662	-0.828288	0.0509379	-0.0880963
ENSG00000155189	55326	AGPAT5	-0.216301	-2.12882	-0.135602	-0.872016	-0.458894	-10.5182
ENSG00000158669	137964	AGPAT6	-0.0989212	-0.5133	0.0292997	-0.0822057	-0.0536404	-0.214631
ENSG00000138678	84803	AGPAT9	-0.100582	-0.227264	0.339645	-2.22683	0.699084	-10.3949
ENSG00000018510	8540	AGPS	-0.231058	-3.10338	0.0890956	-0.507947	-0.1166	-0.904823
ENSG00000106541	10551	AGR2	0.347007	-0.204026	-0.536256	-0.399904	-1.61263	-3.14917
ENSG00000188157	375790	AGRN	0.632213	-5.71487	0.271371	-1.05908	0.579283	-5.17715
ENSG00000135049	23287	AGTPBP1	-0.153422	-0.679928	-0.0225555	-0.0422498	-0.374586	-4.31322
ENSG00000144891	185	AGTR1	-0.22626	-0.279244	-0.390011	-0.723743	-0.419549	-0.915829
ENSG00000177674	57085	AGTRAP	0.0289649	-0.0442631	0.19365	-0.773868	0.193877	-0.851192
ENSG00000153207	25909	AHCTF1	-0.19863	-3.81309	0.200858	-4.07652	-0.0876054	-0.847977
ENSG00000101444	191	AHCY	-0.272449	-2.80562	-0.135854	-0.736837	-0.415854	-7.1885
ENSG00000168710	10768	AHCYL1	-0.0910292	-0.42084	-0.0179921	-0.043677	-0.101199	-0.576396
ENSG00000158467	23382	AHCYL2	-0.186123	-0.85949	0.0601689	-0.136816	-0.0131442	-0.0237466
ENSG00000126705	27245	AHDC1	0.214997	-0.319327	0.0546806	-0.0474592	0.397245	-1.10572
ENSG00000135541	54806	AHI1	0.0404539	-0.0665893	0.0184034	-0.0269182	0.050218	-0.101185
ENSG00000124942	79026	AHNAK	-0.168356	-0.919459	-0.173668	-1.00789	-0.298377	-3.16391
ENSG00000185567	113146	AHNAK2	0.754496	-1.67015	0.191359	-0.15239	0.464279	-0.731018
ENSG00000106546	196	AHR	0.0706409	-0.207	-0.157019	-0.810836	0.0580086	-0.175725
ENSG00000063438	57491	AHRR	0.0654236	-0.0523965	0.411348	-0.928088	0.642051	-2.49582
ENSG00000100591	10598	AHSA1	-0.133638	-0.579012	0.417651	-5.84964	0.250255	-2.19436
ENSG00000173209	130872	AHSA2	0.248628	-1.31413	0.098108	-0.255076	0.385963	-3.50949
ENSG00000111732	57379	AICDA	0.13325	-0.0446473	0.608282	-0.401473	0.396889	-0.220493
ENSG00000186063	64853	AIDA	-0.137268	-0.840604	0.00444779	-0.00799017	-0.0499507	-0.176238
ENSG00000204472	199	AIF1	0.989101	-6.6784	0.270068	-0.476103	1.68447	-22.3881
ENSG00000126878	83543	AIF1L	-0.00967921	-0.0153098	0.416332	-5.02146	0.28447	-2.45613
ENSG00000156709	9131	AIFM1	-0.0628715	-0.186764	0.0263836	-0.058065	-0.157797	-1.01818
ENSG00000042286	84883	AIFM2	-0.0669961	-0.156564	0.640555	-11.9971	0.51246	-7.83526
ENSG00000183773	150209	AIFM3	0.448952	-0.428049	-0.0932069	-0.0453559	0.315011	-0.269959
ENSG00000146416	51390	AIG1	-0.0557349	-0.168911	-0.251876	-2.5221	-0.307863	-4.03992
ENSG00000112297	202	AIM1	0.849038	-2.55317	-0.296647	-0.322757	0.568402	-1.25249
ENSG00000176092	55057	AIM1L	0.160585	-0.094737	-0.18594	-0.113338	0.250782	-0.204391
ENSG00000163568	9447	AIM2	0.303048	-1.96207	-1.7386	-54.8928	-1.28726	-33.4242
ENSG00000164022	9255	AIMP1	-0.134695	-0.776587	0.225154	-2.24608	0.082794	-0.374429
ENSG00000106305	7965	AIMP2	-0.0709022	-0.182848	0.337673	-3.30195	0.244505	-1.84953
ENSG00000110711	9049	AIP	-0.0466117	-0.0861548	0.0717389	-0.163045	0.0969954	-0.286897
ENSG00000160224	326	AIRE	-0.17949	-0.0680592	0.0213961	-0.00629091	0.427901	-0.272298
ENSG00000196581	55966	AJAP1	-0.435265	-1.6262	0.100233	-0.137417	-0.529904	-2.61541
ENSG00000129474	84962	AJUBA	-0.0787905	-0.0627553	-0.382359	-0.665165	0.130588	-0.143414
ENSG00000106992	203	AK1	0.27251	-0.53481	0.789015	-4.67046	1.0594	-9.09556
ENSG00000004455	204	AK2	-0.116408	-0.874843	0.110413	-0.819681	-0.0748054	-0.445406
ENSG00000147853	50808	AK3	0.177745	-0.552846	0.368306	-2.37316	0.316195	-1.88536
ENSG00000162433	205	AK4	0.472066	-1.61981	-0.140773	-0.189203	0.169312	-0.282927
ENSG00000154027	26289	AK5	0.385644	-0.303591	-0.329961	-0.228516	0.553503	-0.650939
ENSG00000085231	6880	AK6	-0.222441	-1.44012	0.030206	-0.0605991	-0.06029	-0.172543
ENSG00000085231	6880	AK6	-0.222441	-1.44012	0.030206	-0.0605991	-0.06029	-0.172543
ENSG00000085231	102157402	AK6	-0.222441	-1.44012	0.030206	-0.0605991	-0.06029	-0.172543
ENSG00000085231	102157402	AK6	-0.222441	-1.44012	0.030206	-0.0605991	-0.06029	-0.172543
ENSG00000140057	122481	AK7	0.430892	-0.347683	0.103577	-0.0470869	0.157217	-0.0886307
ENSG00000155085	221264	AK9	-0.121598	-0.143341	-0.00853983	-0.00631695	-0.24404	-0.475827
ENSG00000121057	8165	AKAP1	-0.0581554	-0.232278	0.141262	-1.16757	0.0409946	-0.158793
ENSG00000108599	11216	AKAP10	-0.0843304	-0.244967	0.0360159	-0.0741717	-0.109525	-0.42808
ENSG00000023516	11215	AKAP11	-0.114617	-0.4701	-0.0670233	-0.202799	-0.138406	-0.752414
ENSG00000131016	9590	AKAP12	-0.179272	-0.0628763	0.402451	-0.202378	0.417427	-0.236417
ENSG00000170776	11214	AKAP13	-0.137406	-1.77267	-0.0920819	-0.831668	-0.22912	-5.41912
ENSG00000197976	8227	AKAP17A	-0.0127053	-0.0232306	-0.0889244	-0.321336	0.0511109	-0.15262
ENSG00000241978	11217	AKAP2	-0.382303	-14.6901	-0.323507	-10.6549	-0.564297	-33.5603
ENSG00000111254	10566	AKAP3	-0.213418	-0.209302	-0.42564	-0.662901	0.324445	-0.502145
ENSG00000179841	9495	AKAP5	0.331839	-0.279653	0.373739	-0.352936	0.171382	-0.119377
ENSG00000151320	9472	AKAP6	0.665855	-2.42944	-0.416689	-0.819682	0.759144	-3.49384
ENSG00000118507	9465	AKAP7	0.639349	-0.541722	-0.0474073	-0.0161408	0.933403	-1.27951
ENSG00000105127	10270	AKAP8	-0.079602	-0.354565	0.138663	-1.00839	0.00469738	-0.0117137
ENSG00000011243	26993	AKAP8L	-0.115514	-0.364701	0.0367315	-0.0690915	-0.0352265	-0.0749648
ENSG00000127914	10142	AKAP9	-0.158702	-1.33317	-0.0305971	-0.0902905	-0.192503	-2.17179
ENSG00000166452	56672	AKIP1	-0.232549	-0.766044	-0.152688	-0.373004	-0.0339772	-0.0512688
ENSG00000174574	79647	AKIRIN1	-0.0229301	-0.0682952	-0.110266	-0.801114	0.0830411	-0.532181
ENSG00000135334	55122	AKIRIN2	-0.081293	-0.145252	-0.199349	-0.629783	-0.161816	-0.480433
ENSG00000106948	80709	AKNA	0.218442	-2.85088	-0.326952	-6.15306	-0.0671063	-0.336212
ENSG00000117448	10327	AKR1A1	-0.154912	-1.09373	0.0400841	-0.11874	-0.217591	-2.37626
ENSG00000085662	231	AKR1B1	0.00301922	-0.00526263	0.0555352	-0.158057	-0.0653361	-0.2224
ENSG00000227471	441282	AKR1B15	0.0280647	-0.0150066	0.0117309	-0.00576524	-0.101347	-0.0758352
ENSG00000187134	1645	AKR1C1	-0.0440624	-0.0206703	-0.0927046	-0.0490075	0.474509	-0.632667
ENSG00000151632	1646	AKR1C2	0.0621966	-0.028829	-0.117818	-0.0628305	1.58034	-7.16384
ENSG00000196139	8644	AKR1C3	0.735917	-3.85186	0.505796	-1.74835	1.35042	-15.2504
ENSG00000122787	6718	AKR1D1	0.350405	-0.168183	0.106516	-0.0362458	-0.0170193	-0.00582983
ENSG00000053371	8574	AKR7A2	-0.0575644	-0.154832	0.0285551	-0.0607408	-0.0847239	-0.315264
ENSG00000162482	22977	AKR7A3	0.346079	-0.264221	0.13739	-0.0701455	0.481338	-0.525818
ENSG00000142208	207	AKT1	0.00626243	-0.0153098	0.0977853	-0.664629	0.114016	-0.974841
ENSG00000204673	84335	AKT1S1	0.0166462	-0.0229958	0.0149391	-0.0210192	0.0617505	-0.133162
ENSG00000105221	208	AKT2	0.0470341	-0.155195	0.11571	-0.707464	0.0387503	-0.13362
ENSG00000117020	10000	AKT3	0.838019	-3.20134	-0.173393	-0.164969	0.686706	-2.30921
ENSG00000166971	64400	AKTIP	-0.258758	-2.04809	-0.210122	-1.38272	-0.380213	-4.80925
ENSG00000280184	NA	AL023806.1	-0.199698	-0.191424	0.0137037	-0.00743482	-0.168428	-0.169502
ENSG00000279654	NA	AL135745.1	-0.209031	-0.0695164	-0.221514	-0.0758534	-0.267258	-0.110039
ENSG00000279081	NA	AL356585.2	0.0851292	-0.0263281	0.675366	-0.509575	0.397916	-0.232693
ENSG00000278899	NA	AL358852.1	-0.561341	-0.328712	-0.219786	-0.0849235	0.60948	-0.451
ENSG00000280316	NA	AL365181.2	0.278359	-0.144545	0.761912	-0.798898	1.0125	-1.53132
ENSG00000279745	NA	AL365202.1	0.103588	-0.039314	0.062431	-0.0227909	-0.159248	-0.0758352
ENSG00000279508	101929839	AL589743.1	-0.146306	-0.705529	-0.180321	-1.09102	-0.619081	-13.7195
ENSG00000148218	210	ALAD	-0.127226	-0.400075	-0.0895737	-0.23381	-0.00450973	-0.00744506
ENSG00000023330	211	ALAS1	-0.0514964	-0.117905	0.229183	-1.56298	0.270408	-2.34427
ENSG00000170017	214	ALCAM	0.165895	-0.460741	-0.501107	-3.67505	-0.196018	-0.67546
ENSG00000161618	126133	ALDH16A1	0.219486	-0.721353	0.420538	-2.71691	0.420335	-2.89403
ENSG00000059573	5832	ALDH18A1	-0.207361	-1.86864	-0.0652449	-0.238622	-0.322691	-4.98003
ENSG00000128918	8854	ALDH1A2	0.0132485	-0.00446618	0.418904	-0.302589	0.240331	-0.142161
ENSG00000184254	220	ALDH1A3	0.084098	-0.0354711	0.0497134	-0.0202441	-0.0768998	-0.0380984
ENSG00000137124	219	ALDH1B1	-0.237554	-1.78896	-0.00275264	-0.0048118	-0.225101	-1.78984
ENSG00000144908	10840	ALDH1L1	-0.0456291	-0.0822899	-0.872209	-15.7944	-0.807857	-14.177
ENSG00000136010	160428	ALDH1L2	-0.14151	-0.202117	-0.650816	-3.22629	-1.05797	-8.66598
ENSG00000111275	217	ALDH2	0.001647	-0.00139298	0.166279	-0.286847	0.0533374	-0.0639595
ENSG00000072210	224	ALDH3A2	-0.154951	-0.924309	0.203103	-1.64786	0.14637	-0.953653
ENSG00000006534	221	ALDH3B1	0.127563	-0.485161	-0.136499	-0.56099	-0.172814	-0.95492
ENSG00000132746	222	ALDH3B2	0.0120515	-0.00593116	0.631741	-1.17559	-0.0436753	-0.0263118
ENSG00000159423	8659	ALDH4A1	0.0193898	-0.0239703	0.061171	-0.100879	-0.0935099	-0.205889
ENSG00000112294	7915	ALDH5A1	0.283657	-2.11687	-0.0463075	-0.0954323	0.419395	-5.14305
ENSG00000119711	4329	ALDH6A1	-0.0924692	-0.413511	-0.222853	-2.24302	-0.376629	-6.81929
ENSG00000164904	501	ALDH7A1	0.373507	-0.241963	0.445949	-0.33876	0.406899	-0.316868
ENSG00000118514	64577	ALDH8A1	0.0577168	-0.0214946	0.632984	-0.639276	0.25151	-0.15493
ENSG00000143149	223	ALDH9A1	0.0400228	-0.10981	0.201453	-1.788	0.19988	-1.90374
ENSG00000149925	226	ALDOA	0.0403087	-0.0994722	0.202306	-1.5415	0.112992	-0.560129
ENSG00000136872	229	ALDOB	0.1899	-0.113839	-0.143762	-0.0758055	0.22355	-0.163791
ENSG00000109107	230	ALDOC	0.0564408	-0.116475	0.0892982	-0.23837	-0.220882	-1.26812
ENSG00000033011	56052	ALG1	-0.0885771	-0.353051	0.160989	-1.08877	-0.199169	-1.7774
ENSG00000139133	84920	ALG10	-0.0570205	-0.110892	0.0276854	-0.0452136	-0.00948258	-0.0151948
ENSG00000175548	144245	ALG10B	-0.191958	-0.605048	-0.186016	-0.594185	-0.289896	-1.49975
ENSG00000253710	440138	ALG11	-0.0926449	-0.166019	0.208232	-0.65724	-0.0984652	-0.204589
ENSG00000182858	79087	ALG12	-0.168803	-0.635441	0.0432526	-0.0786785	-0.0793211	-0.206212
ENSG00000101901	79868	ALG13	-0.0208438	-0.0332131	-0.14492	-0.547314	-0.0369152	-0.0783419
ENSG00000172339	199857	ALG14	-0.122578	-0.199144	0.119981	-0.200741	-0.153175	-0.317506
ENSG00000189366	200810	ALG1L	-0.19991	-0.234933	-0.152969	-0.160014	-0.388038	-0.811847
ENSG00000251287	644974	ALG1L2	-0.136108	-0.0782795	0.124567	-0.0715719	-0.14302	-0.0952109
ENSG00000119523	85365	ALG2	-0.144861	-0.882285	-0.229108	-2.22366	-0.402493	-7.30614
ENSG00000214160	10195	ALG3	-0.168738	-0.827839	0.151545	-0.705567	-0.178744	-1.04354
ENSG00000120697	29880	ALG5	-0.257851	-3.34772	-0.0829361	-0.393772	-0.617422	-20.4079
ENSG00000088035	29929	ALG6	-0.0946595	-0.383224	0.0978855	-0.42345	0.162763	-1.18805
ENSG00000159063	79053	ALG8	-0.208354	-1.6444	0.176952	-1.2405	-0.0983649	-0.456
ENSG00000086848	79796	ALG9	-0.212876	-2.80753	-0.0668227	-0.327228	-0.413828	-11.44
ENSG00000100601	8846	ALKBH1	-0.306641	-0.766679	0.0113849	-0.00951613	-0.0415142	-0.0467556
ENSG00000189046	121642	ALKBH2	-0.261842	-1.41254	-0.11085	-0.307024	-0.382271	-3.27279
ENSG00000166199	221120	ALKBH3	-0.125421	-0.432444	0.00509637	-0.00729185	-0.33048	-3.02768
ENSG00000160993	54784	ALKBH4	-0.10138	-0.304654	0.0125227	-0.0203026	-0.0655518	-0.177145
ENSG00000091542	54890	ALKBH5	-0.209067	-1.65207	-0.0842828	-0.322186	-0.212402	-1.90445
ENSG00000239382	84964	ALKBH6	-0.0500285	-0.0547938	0.312502	-1.00411	0.134217	-0.251909
ENSG00000125652	84266	ALKBH7	-0.0123781	-0.0121028	-0.161297	-0.309472	-0.240944	-0.672923
ENSG00000137760	91801	ALKBH8	-0.209012	-1.11329	0.207445	-1.17485	-0.0236902	-0.0478394
ENSG00000116127	7840	ALMS1	-0.165624	-2.18249	-0.111837	-1.02521	-0.345669	-10.3821
ENSG00000108839	239	ALOX12	0.00654261	-0.00249238	-0.447943	-0.371434	-0.206816	-0.129255
ENSG00000161905	246	ALOX15	1.29214	-1.59471	0.577481	-0.360743	1.76108	-3.32062
ENSG00000012779	240	ALOX5	0.9705	-5.8747	-0.247792	-0.363979	1.08006	-7.90669
ENSG00000132965	241	ALOX5AP	1.18718	-15.9467	-0.794942	-5.1448	0.820572	-7.64994
ENSG00000073331	80216	ALPK1	0.236403	-1.52149	-0.227526	-1.35269	0.0758483	-0.224994
ENSG00000198796	115701	ALPK2	1.0417	-2.86776	-0.848328	-1.37847	0.468202	-0.630166
ENSG00000136383	57538	ALPK3	0.460613	-0.590475	0.331671	-0.343204	1.04908	-3.38888
ENSG00000003393	57679	ALS2	-0.142036	-0.419867	0.16077	-0.549869	-0.012222	-0.019464
ENSG00000178038	259173	ALS2CL	0.19335	-0.770155	0.422604	-3.81832	0.108572	-0.316063
ENSG00000155749	130540	ALS2CR12	0.105838	-0.0512685	0.487394	-0.507236	0.16431	-0.103085
ENSG00000183684	10189	ALYREF	-0.0535067	-0.174522	0.325504	-5.08978	0.239671	-2.89382
ENSG00000242110	23600	AMACR	0.498093	-2.10407	-0.00463859	-0.00394349	0.600613	-3.39489
ENSG00000110497	55626	AMBRA1	-0.0218997	-0.0380194	0.0312895	-0.0598098	-0.00417215	-0.00744506
ENSG00000123505	262	AMD1	-0.199463	-2.53961	0.227554	-3.47171	-0.116066	-0.981034
ENSG00000139344	144193	AMDHD1	0.582478	-1.00028	0.151918	-0.107498	0.122026	-0.0905932
ENSG00000162066	51005	AMDHD2	0.0391448	-0.0642918	0.286566	-1.7071	0.131557	-0.433877
ENSG00000184675	139285	AMER1	-0.0678127	-0.16672	0.027003	-0.0499584	0.0570786	-0.148439
ENSG00000165566	219287	AMER2	-0.209478	-0.0865663	0.414568	-0.25011	-0.0199542	-0.00726777
ENSG00000159461	267	AMFR	-0.1318	-0.991718	-0.116376	-0.804449	-0.30582	-5.82335
ENSG00000104899	268	AMH	-0.25292	-0.217886	-0.217706	-0.179141	-0.166876	-0.135958
ENSG00000181754	57463	AMIGO1	0.18543	-0.301007	-0.159659	-0.234956	-0.162694	-0.268055
ENSG00000176020	386724	AMIGO3	-0.310222	-0.188156	-0.108269	-0.0472508	0.40491	-0.331213
ENSG00000101935	9949	AMMECR1	-0.22172	-1.7451	0.147747	-0.821904	-0.0807656	-0.311285
ENSG00000144233	83607	AMMECR1L	-0.0773847	-0.291585	-0.175985	-1.3011	-0.110682	-0.607496
ENSG00000151743	196394	AMN1	0.0918707	-0.112924	0.153696	-0.24915	0.104073	-0.153773
ENSG00000166025	154810	AMOTL1	-0.11065	-0.190599	0.0905518	-0.146341	-0.543916	-3.52972
ENSG00000114019	51421	AMOTL2	1.58973	-2.92471	0.863156	-0.835003	1.66293	-3.517
ENSG00000116337	271	AMPD2	0.0523785	-0.161027	0.0232516	-0.0545021	-0.0180356	-0.0462697
ENSG00000133805	272	AMPD3	-0.0267669	-0.0408703	0.162062	-0.57182	-0.0170611	-0.0283318
ENSG00000078053	273	AMPH	0.858968	-1.94874	0.142031	-0.0908449	0.87915	-2.25988
ENSG00000145020	275	AMT	0.0442072	-0.0241101	-0.0418339	-0.0239512	-0.0444934	-0.0288571
ENSG00000240038	280	AMY2B	0.243744	-0.433357	-0.355195	-0.823416	-0.398875	-1.1308
ENSG00000174945	155185	AMZ1	0.290002	-0.156881	0.368054	-0.23231	0.308903	-0.194064
ENSG00000196704	51321	AMZ2	-0.132015	-0.638216	-0.0394346	-0.0963424	-0.0513439	-0.157925
ENSG00000153107	64682	ANAPC1	-0.184401	-6.57249	0.103924	-2.12167	-0.165582	-5.69123
ENSG00000164162	10393	ANAPC10	-0.131837	-0.231458	0.11252	-0.189314	0.138039	-0.289667
ENSG00000141552	51529	ANAPC11	-0.0840032	-0.215815	0.25664	-1.68872	0.142685	-0.602935
ENSG00000129055	25847	ANAPC13	-0.0910147	-0.361016	0.0959426	-0.411451	-0.11303	-0.597747
ENSG00000110200	25906	ANAPC15	-0.0067457	-0.00856154	0.301629	-1.71904	0.0751959	-0.167333
ENSG00000166295	119504	ANAPC16	-0.136997	-0.991865	-0.213697	-2.45668	-0.159467	-1.4927
ENSG00000176248	29882	ANAPC2	0.013284	-0.0241459	0.172644	-1.06998	0.218173	-1.84641
ENSG00000053900	29945	ANAPC4	-0.175935	-1.3375	0.0769512	-0.311665	-0.0719628	-0.302551
ENSG00000089053	51433	ANAPC5	-0.123592	-1.47621	0.176771	-3.1696	-0.176499	-3.32295
ENSG00000196510	51434	ANAPC7	-0.214288	-3.84459	0.0534257	-0.291028	-0.157436	-2.2717
ENSG00000214274	283	ANG	-0.216157	-0.294434	-0.107575	-0.105657	-0.513938	-1.56308
ENSG00000013523	23357	ANGEL1	-0.00942353	-0.018407	-0.00430155	-0.00755704	-0.0398893	-0.119539
ENSG00000174606	90806	ANGEL2	-0.0741681	-0.336855	-0.199352	-2.1957	-0.268163	-4.25491
ENSG00000154188	284	ANGPT1	-0.20431	-0.410874	-0.151156	-0.259386	-0.185936	-0.397717
ENSG00000091879	285	ANGPT2	0.68194	-0.754319	0.482255	-0.413373	0.61951	-0.714796
ENSG00000101280	51378	ANGPT4	0.36674	-0.17507	-0.0903649	-0.0297138	-0.317435	-0.157305
ENSG00000116194	9068	ANGPTL1	-0.111807	-0.0359309	-0.450452	-0.243131	-0.788355	-0.676287
ENSG00000136859	23452	ANGPTL2	0.1087	-0.049393	0.352148	-0.259201	-0.00145909	-0.000264732
ENSG00000167772	51129	ANGPTL4	0.235173	-0.197064	0.24606	-0.215818	0.458407	-0.697059
ENSG00000130812	83854	ANGPTL6	0.218395	-0.10657	-0.343426	-0.203851	0.124119	-0.058825
ENSG00000171819	10218	ANGPTL7	0.946141	-1.09866	1.08568	-1.48624	0.753957	-0.79211
ENSG00000029534	286	ANK1	0.935683	-1.54016	0.038289	-0.0154463	1.02094	-2.04666
ENSG00000145362	287	ANK2	-0.128847	-0.0709946	0.011011	-0.00486064	0.00504041	-0.00203843
ENSG00000151150	288	ANK3	-0.0925269	-0.18882	0.596879	-6.80909	0.308916	-1.86995
ENSG00000151687	150709	ANKAR	-0.181806	-0.188238	-0.267036	-0.35272	0.0596527	-0.0501336
ENSG00000166839	348094	ANKDD1A	-0.0558028	-0.140595	-0.00685883	-0.0113917	-0.131035	-0.61938
ENSG00000189045	728780	ANKDD1B	-0.260442	-0.259928	-0.272824	-0.290097	-0.515964	-0.961514
ENSG00000132623	63926	ANKEF1	-0.0107633	-0.0219131	-0.0254139	-0.0609037	-0.1347	-0.875463
ENSG00000185722	51479	ANKFY1	-0.0317278	-0.0752639	0.0199549	-0.0439108	0.0055079	-0.0121146
ENSG00000154122	56172	ANKH	-0.200777	-1.73848	-0.228135	-2.30025	-0.446344	-9.37083
ENSG00000131503	54882	ANKHD1	-0.161558	-1.68148	-0.070443	-0.36995	-0.162236	-1.88702
ENSG00000254996	404734	ANKHD1-EIF4EBP3	-0.194533	-0.448483	-0.299634	-1.02624	-0.472463	-2.70775
ENSG00000001629	54467	ANKIB1	-0.2909	-10.4093	-0.258467	-8.32597	-0.420747	-22.9725
ENSG00000160117	126549	ANKLE1	-0.260017	-1.30586	0.0325372	-0.0521695	-0.208402	-0.960739
ENSG00000176915	23141	ANKLE2	-0.0665744	-0.378563	-0.131492	-1.35097	-0.161107	-2.19436
ENSG00000144504	51281	ANKMY1	-0.161203	-0.540226	-0.384683	-2.95653	-0.273653	-1.6443
ENSG00000106524	57037	ANKMY2	-0.187514	-0.707303	0.0118423	-0.0164639	0.0754588	-0.183051
ENSG00000164331	57763	ANKRA2	-0.0842653	-0.240846	-0.259895	-1.87793	-0.0938027	-0.32479
ENSG00000088448	55608	ANKRD10	-0.156777	-1.27652	-0.358826	-6.89656	-0.326483	-6.00453
ENSG00000167522	29123	ANKRD11	-0.057681	-0.181056	-0.492476	-10.4093	-0.462322	-9.51475
ENSG00000101745	23253	ANKRD12	-0.259299	-3.63348	-0.185286	-1.8947	-0.329477	-6.41049
ENSG00000076513	88455	ANKRD13A	-0.0704855	-0.343164	0.0198791	-0.056917	-0.0155741	-0.0488527
ENSG00000198720	124930	ANKRD13B	-0.257417	-0.921156	-0.138187	-0.31551	-0.036592	-0.0553574
ENSG00000118454	81573	ANKRD13C	-0.0622003	-0.152075	0.112742	-0.402155	0.147476	-0.716672
ENSG00000172932	338692	ANKRD13D	0.00943444	-0.0130346	-0.084777	-0.187205	0.0207935	-0.0353182
ENSG00000134461	54522	ANKRD16	-0.292533	-1.14645	-0.101201	-0.187205	-0.489883	-3.45625
ENSG00000132466	26057	ANKRD17	-0.114896	-1.29508	0.0466923	-0.26653	-0.154928	-2.58744
ENSG00000180071	253650	ANKRD18A	-0.0641747	-0.0856852	0.0355525	-0.0426318	0.254302	-0.895466
ENSG00000230453	441459	ANKRD18B	0.185541	-0.191225	-0.0485096	-0.03361	-0.0382496	-0.0291274
ENSG00000260691	84210	ANKRD20A1	0.379875	-0.170498	0.204639	-0.0725966	0.17742	-0.0692256
ENSG00000260691	84210	ANKRD20A1	0.379875	-0.170498	0.204639	-0.0725966	0.17742	-0.0692256
ENSG00000260691	441425	ANKRD20A1	0.379875	-0.170498	0.204639	-0.0725966	0.17742	-0.0692256
ENSG00000260691	441425	ANKRD20A1	0.379875	-0.170498	0.204639	-0.0725966	0.17742	-0.0692256
ENSG00000183148	441430	ANKRD20A2	-0.136039	-0.043431	0.0807061	-0.0249649	-0.132105	-0.0484739
ENSG00000276203	441425	ANKRD20A3	-0.0185996	-0.0132275	-0.140584	-0.151714	0.108213	-0.118552
ENSG00000172014	728747	ANKRD20A4	0.172057	-0.0642918	0.0437871	-0.0139465	0.0903935	-0.0353182
ENSG00000163126	200539	ANKRD23	0.133734	-0.254633	0.429973	-2.30748	0.545547	-4.03368
ENSG00000089847	170961	ANKRD24	0.254822	-0.322308	-0.164596	-0.156961	0.114966	-0.110236
ENSG00000107890	22852	ANKRD26	0.073848	-0.204094	0.201234	-1.22967	0.183552	-1.12788
ENSG00000105186	84079	ANKRD27	-0.223178	-1.39538	-0.237969	-1.62276	-0.311563	-2.97974
ENSG00000206560	23243	ANKRD28	-0.122852	-1.52099	-0.355025	-13.6034	-0.438009	-21.341
ENSG00000154065	147463	ANKRD29	0.274265	-0.157116	-0.30774	-0.185933	-0.00437604	-0.00134594
ENSG00000180777	374860	ANKRD30B	0.301999	-0.418708	-0.112086	-0.0909837	-0.00354793	-0.00190161
ENSG00000163046	554226	ANKRD30BL	0.103048	-0.0912373	-0.200918	-0.237766	0.378992	-0.843201
ENSG00000164236	651746	ANKRD33B	0.0582955	-0.125198	-0.579013	-7.82678	-0.300979	-2.32018
ENSG00000272031	284615	ANKRD34A	-0.15943	-0.521167	-0.206619	-0.856945	-0.274242	-1.62011
ENSG00000189127	340120	ANKRD34B	0.157786	-0.115936	-0.55281	-0.87758	-0.483598	-0.760852
ENSG00000235711	390616	ANKRD34C	-0.148277	-0.101624	0.18697	-0.14567	-0.225702	-0.209516
ENSG00000135976	375248	ANKRD36	-0.185233	-0.462197	0.0631184	-0.0913317	-0.0165813	-0.0214132
ENSG00000196912	57730	ANKRD36B	-0.0207637	-0.0192698	0.191882	-0.377181	-0.0843193	-0.118497
ENSG00000174501	NA	ANKRD36C	-0.042643	-0.0548717	0.243085	-0.83	0.0512884	-0.0808417
ENSG00000186352	353322	ANKRD37	-0.141634	-0.228134	-0.328664	-0.987998	-0.690709	-4.43736
ENSG00000213337	51239	ANKRD39	0.0737275	-0.197364	0.576364	-10.3554	0.475222	-7.23974
ENSG00000154945	91369	ANKRD40	-0.0829394	-0.419724	0.109784	-0.72482	0.0640148	-0.311285
ENSG00000137494	338699	ANKRD42	-0.0454898	-0.0630281	-0.204824	-0.615581	0.0616579	-0.107746
ENSG00000065413	91526	ANKRD44	-0.0246788	-0.0540043	-0.108765	-0.502731	-0.0235426	-0.0601636
ENSG00000183831	339416	ANKRD45	0.343743	-0.197364	0.502722	-0.377229	0.152388	-0.0728586
ENSG00000186106	157567	ANKRD46	-0.272833	-2.7266	-0.139155	-0.745346	-0.24269	-2.36925
ENSG00000168876	54851	ANKRD49	-0.0827292	-0.173716	0.194083	-0.755581	-0.0603101	-0.125425
ENSG00000151458	57182	ANKRD50	0.247983	-1.16942	0.0527119	-0.0910728	0.580704	-7.3024
ENSG00000139645	283373	ANKRD52	0.256465	-1.93569	0.407582	-5.15926	0.607691	-12.3459
ENSG00000100124	129138	ANKRD54	-0.0464163	-0.112362	0.0876809	-0.305455	0.119041	-0.565204
ENSG00000135299	22881	ANKRD6	0.61225	-1.40679	0.199148	-0.187554	0.576157	-1.38443
ENSG00000157999	100310846	ANKRD61	0.5499	-0.43101	0.704328	-0.701145	0.436276	-0.32982
ENSG00000156381	122416	ANKRD9	0.541382	-0.798729	0.311375	-0.302589	0.909632	-2.53404
ENSG00000064999	23294	ANKS1A	-0.229086	-3.09851	-0.0219726	-0.0626373	-0.271101	-4.70098
ENSG00000185046	56899	ANKS1B	0.379233	-0.228205	-0.136384	-0.0545021	-0.210214	-0.106896
ENSG00000168096	124401	ANKS3	0.0599831	-0.140963	0.0192465	-0.0337159	0.0813788	-0.2521
ENSG00000175311	257629	ANKS4B	0.14296	-0.0631955	0.156429	-0.0714809	0.25966	-0.162652
ENSG00000165138	203286	ANKS6	0.5217	-1.18126	-0.0177551	-0.0104973	0.406794	-0.815167
ENSG00000206199	389161	ANKUB1	-0.382064	-0.219268	0.200433	-0.0908221	-0.373054	-0.242431
ENSG00000163516	55139	ANKZF1	-0.258264	-4.58896	-0.250026	-4.35548	-0.389989	-11.1573
ENSG00000011426	54443	ANLN	-0.16104	-0.605333	0.540478	-7.34939	0.607724	-9.76549
ENSG00000131620	55107	ANO1	0.121256	-0.0642559	-0.246694	-0.168839	0.294682	-0.258285
ENSG00000160746	55129	ANO10	0.136048	-0.292134	-0.30396	-1.23483	-0.20966	-0.680863
ENSG00000047617	57101	ANO2	0.0380582	-0.0130346	-0.3067	-0.159615	0.0171821	-0.00641225
ENSG00000151572	121601	ANO4	0.748148	-1.62757	-0.383297	-0.427677	0.811604	-2.13226
ENSG00000177119	196527	ANO6	-0.304098	-5.8831	-0.126337	-1.03049	-0.373121	-9.51629
ENSG00000146205	50636	ANO7	0.228455	-0.148656	-0.152694	-0.082656	0.330799	-0.29678
ENSG00000074855	57719	ANO8	0.278447	-0.973949	-0.0902629	-0.145843	0.483203	-3.2485
ENSG00000185101	338440	ANO9	-0.0667677	-0.146533	-0.072175	-0.16704	-0.127979	-0.458839
ENSG00000140350	8125	ANP32A	-0.325586	-7.92883	0.0725515	-0.432283	-0.153602	-1.90759
ENSG00000136938	10541	ANP32B	-0.256915	-1.40698	0.0432844	-0.078411	-0.0795037	-0.205964
ENSG00000143401	81611	ANP32E	-0.219127	-1.234	0.210795	-1.18839	0.180214	-0.961367
ENSG00000166825	290	ANPEP	1.11498	-1.52411	0.597697	-0.460778	2.08236	-6.23616
ENSG00000169604	84168	ANTXR1	1.12333	-1.09556	0.855392	-0.665357	1.18084	-1.35927
ENSG00000163297	118429	ANTXR2	0.202348	-1.1501	-0.397607	-4.46155	0.473034	-7.01578
ENSG00000135046	301	ANXA1	0.527567	-11.9611	-0.894065	-29.799	0.455839	-9.34583
ENSG00000122359	311	ANXA11	-0.167013	-1.21371	0.136909	-0.854851	-0.176411	-1.51549
ENSG00000104537	312	ANXA13	0.423003	-0.478412	0.147278	-0.0932885	0.204163	-0.167595
ENSG00000182718	302	ANXA2	-0.209169	-1.93904	0.089473	-0.404968	-0.112548	-0.663735
ENSG00000177721	389289	ANXA2R	0.0453502	-0.0400047	-0.28762	-0.58085	-0.0661476	-0.0726235
ENSG00000138772	306	ANXA3	-0.0561656	-0.0469892	-0.580745	-1.84297	-0.135103	-0.168286
ENSG00000196975	307	ANXA4	0.154042	-1.0434	0.0223262	-0.0526755	0.379939	-7.1127
ENSG00000164111	308	ANXA5	-0.138975	-0.579086	0.0595599	-0.151453	0.0193893	-0.0407393
ENSG00000197043	309	ANXA6	0.241853	-1.73159	-0.485515	-7.23105	0.0241931	-0.0527948
ENSG00000138279	310	ANXA7	-0.0940324	-0.562067	0.191382	-2.33832	0.0272244	-0.0952067
ENSG00000264230	643650	ANXA8L1	-0.138727	-0.0474209	-0.115216	-0.0391492	0.588484	-0.428294
ENSG00000264230	643650	ANXA8L1	-0.138727	-0.0474209	-0.115216	-0.0391492	0.588484	-0.428294
ENSG00000264230	728113	ANXA8L1	-0.138727	-0.0474209	-0.115216	-0.0391492	0.588484	-0.428294
ENSG00000264230	728113	ANXA8L1	-0.138727	-0.0474209	-0.115216	-0.0391492	0.588484	-0.428294
ENSG00000143412	8416	ANXA9	-0.298875	-1.39051	-0.0883045	-0.171424	-0.369732	-2.325
ENSG00000002726	26	AOC1	0.446538	-1.49637	-0.0334405	-0.0307056	0.313953	-0.844161
ENSG00000131480	314	AOC2	-0.189617	-0.173859	0.422597	-0.714665	0.315824	-0.462348
ENSG00000131471	8639	AOC3	-0.0795579	-0.063343	0.0369398	-0.0265431	0.0133292	-0.0100257
ENSG00000278919	NA	AP006285.2	-0.108876	-0.0432495	0.019337	-0.00631899	-0.088858	-0.0397482
ENSG00000138660	55435	AP1AR	-0.204147	-1.88999	-0.171052	-1.35097	-0.334847	-5.48884
ENSG00000100280	162	AP1B1	0.0989827	-0.382048	0.285406	-3.02013	0.280104	-3.08936
ENSG00000166747	164	AP1G1	-0.0700275	-0.837658	0.121569	-2.59333	-0.0409724	-0.364163
ENSG00000213983	8906	AP1G2	0.235521	-0.968464	0.0875269	-0.177237	0.488191	-4.66929
ENSG00000072958	8907	AP1M1	-0.121611	-0.534612	-0.0733401	-0.239697	-0.192383	-1.43594
ENSG00000106367	1174	AP1S1	0.0336859	-0.082279	0.0736562	-0.265068	0.0803815	-0.334038
ENSG00000182287	8905	AP1S2	0.00180418	-0.0026413	-0.526417	-7.4217	-0.278932	-2.19356
ENSG00000152056	130340	AP1S3	0.021871	-0.016034	0.478827	-1.42186	0.335728	-0.781843
ENSG00000196961	160	AP2A1	0.121594	-0.42961	0.102407	-0.335028	0.135137	-0.590253
ENSG00000183020	161	AP2A2	0.0180225	-0.0348149	0.119164	-0.539719	0.215461	-1.83876
ENSG00000006125	163	AP2B1	-0.129591	-1.35524	-0.0337841	-0.139192	-0.0530859	-0.305666
ENSG00000161203	1173	AP2M1	-0.00925603	-0.0200405	0.142917	-1.01303	0.174902	-1.63476
ENSG00000042753	1175	AP2S1	0.0304143	-0.0540327	0.208368	-1.15912	0.2089	-1.27153
ENSG00000132842	8546	AP3B1	-0.113556	-0.89644	0.0279509	-0.0948294	-0.210762	-3.36745
ENSG00000103723	8120	AP3B2	0.0590168	-0.0305058	-0.0928676	-0.0536106	-0.00756015	-0.00386831
ENSG00000065000	8943	AP3D1	-0.167004	-1.02541	-0.0863323	-0.325301	-0.232411	-2.18936
ENSG00000185009	26985	AP3M1	-0.216185	-2.28375	-0.076856	-0.340777	-0.229156	-2.82568
ENSG00000070718	10947	AP3M2	0.15392	-0.797503	0.175434	-1.04261	0.203954	-1.54508
ENSG00000177879	1176	AP3S1	-0.170964	-1.10724	-0.0525503	-0.152391	-0.334243	-4.62284
ENSG00000157823	10239	AP3S2	-0.0372383	-0.10077	-0.033925	-0.090268	-0.0947218	-0.47512
ENSG00000134262	10717	AP4B1	-0.15001	-0.938087	-0.0497712	-0.1501	-0.209406	-1.98842
ENSG00000081014	23431	AP4E1	-0.101118	-0.429565	0.0532453	-0.159462	-0.126989	-0.730998
ENSG00000221838	9179	AP4M1	-0.00648764	-0.010886	0.0486361	-0.113299	0.00254352	-0.00463596
ENSG00000100478	11154	AP4S1	-0.0212997	-0.021289	-0.202022	-0.441877	-0.139527	-0.270599
ENSG00000254470	91056	AP5B1	0.0466809	-0.0793332	0.0318854	-0.0507949	0.0483377	-0.0949861
ENSG00000053770	55745	AP5M1	-0.0402759	-0.116691	0.0246922	-0.0618423	0.163297	-1.3835
ENSG00000125843	55317	AP5S1	0.185809	-0.701287	0.239923	-1.18092	0.110366	-0.318886
ENSG00000242802	9907	AP5Z1	-0.0934318	-0.228088	-0.21472	-1.00693	-0.190493	-0.884086
ENSG00000120868	317	APAF1	-0.107752	-0.432378	-0.120527	-0.536143	0.0518409	-0.15835
ENSG00000107282	320	APBA1	0.433485	-0.58241	0.494331	-0.764573	-0.185092	-0.157643
ENSG00000034053	321	APBA2	-0.0884696	-0.0320094	-0.476848	-0.339983	-0.525813	-0.436787
ENSG00000011132	9546	APBA3	0.0744474	-0.112281	0.0753418	-0.116568	0.12517	-0.276499
ENSG00000166313	322	APBB1	0.781844	-1.09103	0.531148	-0.532593	0.991012	-1.96067
ENSG00000077420	54518	APBB1IP	-0.148237	-0.482594	-0.48712	-5.07101	-0.41113	-3.82545
ENSG00000163697	323	APBB2	-0.387357	-16.5625	0.129336	-1.84516	-0.486651	-27.2849
ENSG00000113108	10307	APBB3	0.188331	-0.640712	-0.117499	-0.284802	0.365339	-2.6229
ENSG00000134982	324	APC	-0.13929	-1.26812	0.180375	-2.22008	-0.0207745	-0.0710066
ENSG00000115266	10297	APC2	-0.0356635	-0.0319762	-0.0427111	-0.0421546	-0.14846	-0.247553
ENSG00000154856	147495	APCDD1	0.247559	-1.56516	-0.331442	-2.76336	-0.173506	-0.85977
ENSG00000164062	327	APEH	-0.0111731	-0.0228375	0.104117	-0.508567	-0.0901704	-0.432601
ENSG00000100823	328	APEX1	-0.08813	-0.432378	0.0265368	-0.0731076	0.102085	-0.643627
ENSG00000169188	27301	APEX2	0.0664638	-0.211634	0.100274	-0.430247	0.0680117	-0.251709
ENSG00000117362	51107	APH1A	-0.0884031	-0.344984	0.0480215	-0.138539	-0.0909896	-0.413122
ENSG00000138613	83464	APH1B	0.79026	-1.04688	0.0999563	-0.0429266	0.73944	-1.02489
ENSG00000166181	8539	API5	-0.0771907	-0.421409	0.153916	-1.60981	0.0477112	-0.220775
ENSG00000149089	51074	APIP	0.00787027	-0.0118447	0.107652	-0.321594	0.0273051	-0.0530251
ENSG00000175279	378708	APITD1	0.015136	-0.0204685	-0.00604786	-0.00729185	0.0365767	-0.0652982
ENSG00000251503	100526739	APITD1-CORT	-0.0930748	-0.0344742	-0.0153136	-0.00523111	0.12082	-0.0558977
ENSG00000169621	10887	APLF	-0.178665	-0.459434	-0.170546	-0.430833	-0.0490777	-0.0778275
ENSG00000169621	10887	APLF	-0.178665	-0.459434	-0.170546	-0.430833	-0.0490777	-0.0778275
ENSG00000169621	200558	APLF	-0.178665	-0.459434	-0.170546	-0.430833	-0.0490777	-0.0778275
ENSG00000169621	200558	APLF	-0.178665	-0.459434	-0.170546	-0.430833	-0.0490777	-0.0778275
ENSG00000171388	8862	APLN	0.551842	-1.00161	0.443604	-0.676158	0.813945	-2.41992
ENSG00000105290	333	APLP1	0.574133	-0.343164	0.356223	-0.165936	1.20157	-1.5328
ENSG00000084234	334	APLP2	-0.0780043	-0.375678	0.259358	-3.9729	0.128998	-1.06535
ENSG00000101474	57136	APMAP	-0.129519	-0.493899	-0.0977862	-0.319888	-0.218202	-1.49077
ENSG00000163382	128240	APOA1BP	-0.0517147	-0.106902	0.289602	-2.13179	-0.0166415	-0.0308486
ENSG00000124701	10930	APOBEC2	0.403274	-0.211188	0.41629	-0.231929	-0.5227	-0.346279
ENSG00000128383	200315	APOBEC3A	0.299071	-0.130193	0.100908	-0.0337159	0.683018	-0.557004
ENSG00000128383	200315	APOBEC3A	0.299071	-0.130193	0.100908	-0.0337159	0.683018	-0.557004
ENSG00000128383	100913187	APOBEC3A	0.299071	-0.130193	0.100908	-0.0337159	0.683018	-0.557004
ENSG00000128383	100913187	APOBEC3A	0.299071	-0.130193	0.100908	-0.0337159	0.683018	-0.557004
ENSG00000179750	9582	APOBEC3B	-0.641219	-16.2767	0.0390323	-0.100478	-0.784625	-25.4799
ENSG00000244509	27350	APOBEC3C	0.0229062	-0.0454782	0.225331	-1.71995	0.0664396	-0.215116
ENSG00000243811	140564	APOBEC3D	0.470082	-0.495854	0.473148	-0.516283	0.885474	-1.91491
ENSG00000128394	200316	APOBEC3F	-0.170734	-0.237794	-0.213091	-0.350454	0.134573	-0.19333
ENSG00000239713	60489	APOBEC3G	-0.0830442	-0.247548	-0.0145701	-0.0264203	0.0917822	-0.334402
ENSG00000184730	55911	APOBR	0.515809	-0.304733	0.611152	-0.421592	0.909789	-0.966025
ENSG00000175336	319	APOF	0.503936	-0.441892	0.676662	-0.787059	0.471191	-0.446159
ENSG00000100342	8542	APOL1	0.37368	-1.69332	0.150108	-0.314579	0.972643	-13.466
ENSG00000128335	23780	APOL2	0.152887	-1.05874	0.180578	-1.50535	0.664282	-22.7984
ENSG00000128284	80833	APOL3	0.830352	-13.1424	-0.275022	-1.26249	0.928668	-17.4705
ENSG00000100336	80832	APOL4	0.211883	-0.275022	0.0985986	-0.0904735	0.45044	-1.21475
ENSG00000221963	80830	APOL6	-0.0370203	-0.150254	-0.546491	-24.4953	-0.239964	-4.83611
ENSG00000178878	81575	APOLD1	0.29683	-0.586083	-0.271458	-0.491644	0.0668025	-0.0708199
ENSG00000204444	55937	APOM	0.031821	-0.0261313	-0.00739654	-0.00558367	0.0264303	-0.0256059
ENSG00000184831	79135	APOO	-0.133021	-0.412889	0.162227	-0.614569	0.110281	-0.344879
ENSG00000155008	139322	APOOL	-0.101759	-0.246867	-0.0176243	-0.0261897	-0.0648009	-0.144391
ENSG00000256053	84334	APOPT1	-0.31064	-1.96068	-0.341818	-2.40746	-0.463202	-4.70571
ENSG00000142192	351	APP	-0.238679	-3.87703	-0.00292111	-0.00678598	-0.348982	-9.06214
ENSG00000062725	10513	APPBP2	-0.250859	-4.02084	0.00277075	-0.00631826	-0.166716	-1.95281
ENSG00000157500	26060	APPL1	-0.126071	-0.736197	-0.0144619	-0.0335421	-0.0689191	-0.294844
ENSG00000136044	55198	APPL2	-0.0839698	-0.299968	-0.0504004	-0.140041	-0.130068	-0.723722
ENSG00000198931	353	APRT	0.0947837	-0.241606	0.150008	-0.545241	0.0852154	-0.235554
ENSG00000137074	54840	APTX	-0.109736	-0.273531	0.177323	-0.655177	-0.10533	-0.291424
ENSG00000178301	282679	AQP11	0.0592636	-0.0238631	0.225569	-0.132287	0.197856	-0.123038
ENSG00000165272	360	AQP3	-0.0852522	-0.116691	-0.130916	-0.225551	-0.0247832	-0.029758
ENSG00000171885	361	AQP4	0.248562	-0.158143	0.196552	-0.113402	0.600036	-0.780418
ENSG00000165269	364	AQP7	0.118394	-0.0419593	1.04725	-1.27381	0.162408	-0.0705763
ENSG00000021776	9716	AQR	-0.145308	-1.48459	0.0298927	-0.105894	-0.141989	-1.58347
ENSG00000078061	369	ARAF	-0.0493029	-0.192296	0.206323	-2.71354	0.0888122	-0.579855
ENSG00000186635	116985	ARAP1	-0.0303244	-0.103534	-0.0683351	-0.36093	-0.103442	-0.827218
ENSG00000047365	116984	ARAP2	0.135453	-0.973949	-0.0492408	-0.173497	0.158397	-1.48005
ENSG00000120318	64411	ARAP3	1.18906	-1.39226	0.603443	-0.388252	1.19804	-1.57685
ENSG00000198576	23237	ARC	0.490907	-0.346518	0.0605939	-0.021554	0.350794	-0.22786
ENSG00000095139	372	ARCN1	-0.171413	-1.58508	-0.0696897	-0.315761	-0.265482	-4.20546
ENSG00000109321	374	AREG	0.649745	-0.48336	0.332096	-0.160951	1.14601	-1.67926
ENSG00000119682	9870	AREL1	-0.0624135	-0.195531	0.0467872	-0.131539	-0.00276507	-0.00598375
ENSG00000143761	375	ARF1	-0.222266	-2.07842	-0.109756	-0.550918	-0.431132	-8.67516
ENSG00000134287	377	ARF3	0.118862	-0.889411	0.0273259	-0.0865242	0.193482	-2.5833
ENSG00000168374	378	ARF4	-0.20337	-3.04852	0.0170722	-0.052984	-0.377774	-11.453
ENSG00000004059	381	ARF5	0.108779	-0.455854	0.211072	-1.66717	0.164175	-1.10898
ENSG00000165527	382	ARF6	0.025744	-0.0669558	-0.185685	-1.72065	-0.0699473	-0.317468
ENSG00000101199	55738	ARFGAP1	0.00661314	-0.0111179	0.0751359	-0.221078	-0.0985742	-0.369452
ENSG00000149182	84364	ARFGAP2	0.0239368	-0.0617448	-0.0144136	-0.0347725	-0.0650924	-0.288152
ENSG00000242247	26286	ARFGAP3	-0.189317	-1.57167	-0.167764	-1.27257	-0.587715	-16.5486
ENSG00000066777	10565	ARFGEF1	-0.0352591	-0.10761	-0.134489	-0.976509	-0.0549	-0.232087
ENSG00000124198	10564	ARFGEF2	-0.309354	-11.1384	-0.246807	-7.19891	-0.571801	-40.5896
ENSG00000112379	57221	ARFGEF3	-0.123595	-0.651144	-0.017075	-0.0384198	-0.377651	-6.45817
ENSG00000164144	27236	ARFIP1	-0.0639274	-0.159306	-0.122359	-0.458445	-0.0483059	-0.121819
ENSG00000132254	23647	ARFIP2	0.0226965	-0.0411755	0.165386	-0.811856	-0.075552	-0.232959
ENSG00000101246	10139	ARFRP1	-0.0480345	-0.168048	0.0166368	-0.0427199	-0.191188	-2.12122
ENSG00000081181	384	ARG2	0.480762	-1.91686	0.30875	-0.814433	1.18591	-13.3339
ENSG00000134884	55082	ARGLU1	-0.0522003	-0.163828	0.110919	-0.578113	-0.0284899	-0.0809069
ENSG00000175220	392	ARHGAP1	0.102847	-0.576673	0.0728354	-0.32914	0.13668	-1.11621
ENSG00000071205	79658	ARHGAP10	-0.259443	-3.12742	0.151212	-1.11199	-0.218545	-2.43062
ENSG00000198826	9824	ARHGAP11A	-0.368259	-4.96755	0.356806	-4.99402	0.177951	-1.32102
ENSG00000187951	89839	ARHGAP11B	-0.285089	-0.596756	0.324982	-0.813659	0.0874409	-0.109475
ENSG00000187951	89839	ARHGAP11B	-0.285089	-0.596756	0.324982	-0.813659	0.0874409	-0.109475
ENSG00000187951	100288637	ARHGAP11B	-0.285089	-0.596756	0.324982	-0.813659	0.0874409	-0.109475
ENSG00000187951	100288637	ARHGAP11B	-0.285089	-0.596756	0.324982	-0.813659	0.0874409	-0.109475
ENSG00000165322	94134	ARHGAP12	-0.19762	-0.773844	-0.136801	-0.412076	-0.154543	-0.561289
ENSG00000075884	55843	ARHGAP15	-0.117321	-0.56074	-0.224142	-1.99247	-0.352152	-5.24542
ENSG00000140750	55114	ARHGAP17	0.355087	-2.1199	-0.0550824	-0.089318	0.708242	-9.54509
ENSG00000146376	93663	ARHGAP18	0.0815034	-0.271003	-0.0777531	-0.256984	0.339434	-4.47787
ENSG00000213390	84986	ARHGAP19	-0.281852	-1.89399	0.307623	-2.41333	0.257674	-1.82875
ENSG00000107863	57584	ARHGAP21	0.095522	-0.334813	-0.0512656	-0.131232	0.00174909	-0.002863
ENSG00000128805	58504	ARHGAP22	-0.344466	-3.66999	-0.152728	-0.756783	-0.892632	-26.2187
ENSG00000275832	57636	ARHGAP23	-0.171784	-0.389568	-0.448301	-2.39306	-0.38824	-1.96604
ENSG00000138639	83478	ARHGAP24	0.381922	-2.91296	-0.294412	-1.65729	0.142279	-0.482051
ENSG00000163219	9938	ARHGAP25	0.227649	-0.482506	-0.574557	-2.69156	0.241991	-0.613238
ENSG00000145819	23092	ARHGAP26	0.0593077	-0.284796	-0.507952	-18.2155	-0.240942	-4.3161
ENSG00000159314	201176	ARHGAP27	-0.0578374	-0.16142	0.00722231	-0.0134367	0.0252326	-0.0611157
ENSG00000088756	79822	ARHGAP28	0.541572	-0.798254	0.439997	-0.557137	0.222663	-0.199001
ENSG00000137962	9411	ARHGAP29	0.0204196	-0.00897715	0.205778	-0.139819	0.0754032	-0.0437947
ENSG00000186517	257106	ARHGAP30	0.299271	-1.73159	-0.21583	-0.894934	0.500559	-5.40399
ENSG00000031081	57514	ARHGAP31	0.763415	-1.25671	-0.276265	-0.19932	0.606274	-0.898791
ENSG00000134909	9743	ARHGAP32	-0.122184	-0.199966	-0.455994	-2.13782	-0.42065	-1.9825
ENSG00000004777	115703	ARHGAP33	0.514408	-0.92503	0.119857	-0.087341	0.714414	-1.99344
ENSG00000160007	2909	ARHGAP35	-0.11138	-0.501101	0.0403511	-0.105351	0.0124791	-0.0288571
ENSG00000147799	80728	ARHGAP39	0.164005	-0.213208	0.481584	-1.54897	0.369242	-1.0051
ENSG00000089820	393	ARHGAP4	-0.0200117	-0.0314939	0.0501916	-0.104064	-0.0644423	-0.166176
ENSG00000165895	143872	ARHGAP42	-0.438169	-3.76148	0.21553	-0.968409	-0.117917	-0.355296
ENSG00000006740	9912	ARHGAP44	-0.158514	-0.0695164	-0.530867	-0.417313	0.0958899	-0.0443329
ENSG00000100852	394	ARHGAP5	0.16118	-1.59299	-0.242496	-3.58475	0.223643	-3.39896
ENSG00000047648	395	ARHGAP6	-0.0232181	-0.0475692	-0.392474	-5.44978	-0.289445	-3.1305
ENSG00000241484	23779	ARHGAP8	0.0399947	-0.049393	0.0295156	-0.035108	-0.490119	-3.12232
ENSG00000123329	64333	ARHGAP9	-0.451034	-1.17745	-0.127665	-0.143465	-0.176341	-0.259922
ENSG00000141522	396	ARHGDIA	0.0327153	-0.0633424	0.160212	-0.759185	0.215712	-1.46814
ENSG00000111348	397	ARHGDIB	-0.0470519	-0.176124	-0.0295728	-0.0922072	0.0653944	-0.332679
ENSG00000242173	398	ARHGDIG	-0.0184188	-0.0103803	-0.188531	-0.164032	-0.400714	-0.611479
ENSG00000076928	9138	ARHGEF1	0.0307752	-0.0557113	-0.0471199	-0.0998085	0.0475489	-0.113815
ENSG00000076928	9138	ARHGEF1	0.0307752	-0.0557113	-0.0471199	-0.0998085	0.0475489	-0.113815
ENSG00000076928	100505585	ARHGEF1	0.0307752	-0.0557113	-0.0471199	-0.0998085	0.0475489	-0.113815
ENSG00000076928	100505585	ARHGEF1	0.0307752	-0.0557113	-0.0471199	-0.0998085	0.0475489	-0.113815
ENSG00000104728	9639	ARHGEF10	-0.137453	-0.0870079	-0.113395	-0.0681885	-0.0727078	-0.0463769
ENSG00000074964	55160	ARHGEF10L	0.0254092	-0.0391343	-0.03728	-0.0630112	-0.232641	-1.25399
ENSG00000132694	9826	ARHGEF11	0.293708	-5.22684	0.0457936	-0.168793	0.482392	-15.561
ENSG00000196914	23365	ARHGEF12	-0.138375	-1.68489	0.0880641	-0.729478	-0.174665	-2.9539
ENSG00000130762	27237	ARHGEF16	0.387053	-1.04065	0.0448759	-0.0408252	0.403089	-1.26547
ENSG00000110237	9828	ARHGEF17	0.636546	-1.31654	-0.178668	-0.140041	0.975106	-3.48809
ENSG00000104880	23370	ARHGEF18	0.0251442	-0.0380339	0.0859245	-0.202417	0.192385	-0.878695
ENSG00000142632	128272	ARHGEF19	0.0328253	-0.0492433	-0.433814	-3.30109	-0.373419	-2.64472
ENSG00000116584	9181	ARHGEF2	-0.085665	-0.466156	-0.136964	-1.16335	-0.078096	-0.452866
ENSG00000240771	115557	ARHGEF25	0.12936	-0.0570158	-0.689552	-0.71946	-0.430705	-0.351762
ENSG00000114790	26084	ARHGEF26	0.464849	-0.409467	0.40226	-0.329908	0.44541	-0.430846
ENSG00000214944	64283	ARHGEF28	0.0179322	-0.00955876	0.18349	-0.153438	0.10748	-0.082357
ENSG00000163947	50650	ARHGEF3	0.14116	-0.594909	-0.231225	-1.58382	-0.148264	-0.738726
ENSG00000214694	100271715	ARHGEF33	0.649838	-0.42961	0.563372	-0.348374	1.21331	-1.59477
ENSG00000213214	445328	ARHGEF35	1.13119	-1.069	0.801248	-0.572001	0.873373	-0.736365
ENSG00000183111	389337	ARHGEF37	0.478123	-0.299718	0.189408	-0.0772662	-0.0128248	-0.00446484
ENSG00000236699	54848	ARHGEF38	-0.0694408	-0.048721	-1.03735	-4.03046	-1.13874	-5.12687
ENSG00000137135	84904	ARHGEF39	0.0380995	-0.0283488	0.393877	-0.927131	0.544468	-1.92886
ENSG00000136002	50649	ARHGEF4	-0.113097	-0.520906	-0.0736332	-0.262538	-0.4106	-7.11672
ENSG00000165801	55701	ARHGEF40	0.827575	-14.8438	-0.267353	-1.29862	1.05715	-26.0168
ENSG00000050327	7984	ARHGEF5	1.00933	-1.10183	0.567581	-0.379172	1.70391	-3.62607
ENSG00000050327	7984	ARHGEF5	1.00933	-1.10183	0.567581	-0.379172	1.70391	-3.62607
ENSG00000050327	102725117	ARHGEF5	1.00933	-1.10183	0.567581	-0.379172	1.70391	-3.62607
ENSG00000050327	102725117	ARHGEF5	1.00933	-1.10183	0.567581	-0.379172	1.70391	-3.62607
ENSG00000129675	9459	ARHGEF6	0.820264	-4.69872	-0.455111	-1.21757	0.676803	-3.40442
ENSG00000102606	8874	ARHGEF7	-0.184775	-1.23048	0.0629963	-0.194672	-0.085609	-0.34471
ENSG00000131089	23229	ARHGEF9	0.092973	-0.138648	-0.264345	-0.786653	-0.0696769	-0.105468
ENSG00000117713	8289	ARID1A	0.0164787	-0.0258288	-0.0172752	-0.0298182	0.12657	-0.504662
ENSG00000049618	57492	ARID1B	0.121684	-0.284166	-0.134138	-0.345424	0.0208247	-0.0320535
ENSG00000189079	196528	ARID2	-0.415528	-12.2934	0.183158	-2.41267	-0.469165	-16.5602
ENSG00000116017	1820	ARID3A	-0.19457	-1.37306	-0.085075	-0.315137	-0.315359	-3.95136
ENSG00000179361	10620	ARID3B	-0.716396	-13.6212	-0.156395	-0.677144	-0.781017	-16.9222
ENSG00000032219	5926	ARID4A	-0.188079	-1.20137	-0.109873	-0.451844	-0.127631	-0.651609
ENSG00000054267	51742	ARID4B	-0.17082	-2.03108	-0.159521	-1.81307	-0.0261675	-0.0992075
ENSG00000196843	10865	ARID5A	-0.0691273	-0.225211	0.10977	-0.508567	-0.0586257	-0.200245
ENSG00000150347	84159	ARID5B	-0.111688	-0.0506371	-0.243764	-0.142323	0.0559588	-0.0267264
ENSG00000166233	25820	ARIH1	-0.0475029	-0.233287	-0.0666562	-0.423038	-0.0311957	-0.143296
ENSG00000177479	10425	ARIH2	-0.265774	-4.93649	0.0966202	-0.686024	-0.326965	-8.08153
ENSG00000221883	646450	ARIH2OS	0.229094	-0.36281	0.246227	-0.421185	0.0210499	-0.0188406
ENSG00000120805	400	ARL1	-0.0729147	-0.228193	0.111311	-0.481346	-0.104532	-0.468813
ENSG00000175414	285598	ARL10	0.0669267	-0.0320657	0.0886367	-0.0474291	0.222444	-0.179286
ENSG00000152213	115761	ARL11	0.0878598	-0.11289	-0.152529	-0.256213	0.120104	-0.200594
ENSG00000169379	200894	ARL13B	-0.282445	-1.03575	-0.0663395	-0.0992727	-0.0203212	-0.0275113
ENSG00000152219	120534	ARL14EP	0.00198225	-0.0030857	-0.132303	-0.562199	-0.194199	-1.26714
ENSG00000185305	54622	ARL15	0.413323	-0.471476	0.0444832	-0.0229492	0.100271	-0.0663016
ENSG00000214087	339231	ARL16	0.0419877	-0.0741555	0.0781988	-0.180481	-0.0113736	-0.0190933
ENSG00000185829	51326	ARL17A	-0.085212	-0.173937	0.141358	-0.403985	0.0660253	-0.137061
ENSG00000185829	51326	ARL17A	-0.085212	-0.173937	0.141358	-0.403985	0.0660253	-0.137061
ENSG00000185829	51326	ARL17A	-0.085212	-0.173937	0.141358	-0.403985	0.0660253	-0.137061
ENSG00000185829	100506084	ARL17A	-0.085212	-0.173937	0.141358	-0.403985	0.0660253	-0.137061
ENSG00000185829	100506084	ARL17A	-0.085212	-0.173937	0.141358	-0.403985	0.0660253	-0.137061
ENSG00000185829	100506084	ARL17A	-0.085212	-0.173937	0.141358	-0.403985	0.0660253	-0.137061
ENSG00000185829	100996709	ARL17A	-0.085212	-0.173937	0.141358	-0.403985	0.0660253	-0.137061
ENSG00000185829	100996709	ARL17A	-0.085212	-0.173937	0.141358	-0.403985	0.0660253	-0.137061
ENSG00000185829	100996709	ARL17A	-0.085212	-0.173937	0.141358	-0.403985	0.0660253	-0.137061
ENSG00000228696	51326	ARL17B	0.211813	-0.449258	0.120865	-0.184498	0.214138	-0.520992
ENSG00000228696	51326	ARL17B	0.211813	-0.449258	0.120865	-0.184498	0.214138	-0.520992
ENSG00000228696	51326	ARL17B	0.211813	-0.449258	0.120865	-0.184498	0.214138	-0.520992
ENSG00000228696	51326	ARL17B	0.211813	-0.449258	0.120865	-0.184498	0.214138	-0.520992
ENSG00000228696	100294341	ARL17B	0.211813	-0.449258	0.120865	-0.184498	0.214138	-0.520992
ENSG00000228696	100294341	ARL17B	0.211813	-0.449258	0.120865	-0.184498	0.214138	-0.520992
ENSG00000228696	100294341	ARL17B	0.211813	-0.449258	0.120865	-0.184498	0.214138	-0.520992
ENSG00000228696	100294341	ARL17B	0.211813	-0.449258	0.120865	-0.184498	0.214138	-0.520992
ENSG00000228696	100506084	ARL17B	0.211813	-0.449258	0.120865	-0.184498	0.214138	-0.520992
ENSG00000228696	100506084	ARL17B	0.211813	-0.449258	0.120865	-0.184498	0.214138	-0.520992
ENSG00000228696	100506084	ARL17B	0.211813	-0.449258	0.120865	-0.184498	0.214138	-0.520992
ENSG00000228696	100506084	ARL17B	0.211813	-0.449258	0.120865	-0.184498	0.214138	-0.520992
ENSG00000228696	100996709	ARL17B	0.211813	-0.449258	0.120865	-0.184498	0.214138	-0.520992
ENSG00000228696	100996709	ARL17B	0.211813	-0.449258	0.120865	-0.184498	0.214138	-0.520992
ENSG00000228696	100996709	ARL17B	0.211813	-0.449258	0.120865	-0.184498	0.214138	-0.520992
ENSG00000228696	100996709	ARL17B	0.211813	-0.449258	0.120865	-0.184498	0.214138	-0.520992
ENSG00000213465	402	ARL2	-0.193077	-1.19491	-0.165636	-0.908042	-0.384417	-5.16514
ENSG00000102931	23568	ARL2BP	0.154006	-1.06101	0.0981561	-0.474134	0.22208	-2.43076
ENSG00000273003	NA	ARL2-SNX15	0.341506	-0.210822	0.0651211	-0.0255983	0.0636408	-0.0279382
ENSG00000138175	403	ARL3	-0.187032	-0.381549	0.211641	-0.505144	0.14097	-0.281414
ENSG00000122644	10124	ARL4A	0.147672	-0.445313	-0.0209609	-0.0312159	0.295684	-1.87754
ENSG00000188042	10123	ARL4C	-0.101451	-0.397012	-0.19726	-1.40512	-0.0908827	-0.374263
ENSG00000175906	379	ARL4D	0.0633006	-0.0311364	-0.601669	-0.811496	0.0264746	-0.0142312
ENSG00000162980	26225	ARL5A	-0.174494	-0.655541	-0.0298434	-0.0492044	-0.301214	-2.11003
ENSG00000165997	221079	ARL5B	-0.221124	-1.17157	-0.0371707	-0.0689971	-0.250412	-1.66868
ENSG00000113966	84100	ARL6	-0.226566	-0.589787	-0.0639438	-0.0855432	0.0296117	-0.038991
ENSG00000170540	23204	ARL6IP1	-0.120469	-1.12742	0.281336	-6.59245	0.415929	-15.215
ENSG00000182196	51329	ARL6IP4	-0.0340648	-0.0539485	-0.0344812	-0.0566723	-0.14136	-0.496494
ENSG00000144746	10550	ARL6IP5	0.0630955	-0.235202	-0.0895814	-0.435515	0.181066	-1.78076
ENSG00000177917	151188	ARL6IP6	-0.0581126	-0.196367	-0.00581352	-0.0119092	0.0340227	-0.104799
ENSG00000143862	127829	ARL8A	-0.0177958	-0.0241373	-0.229748	-1.0257	-0.0796648	-0.187999
ENSG00000134108	55207	ARL8B	-0.197298	-2.66403	-0.124438	-1.08539	-0.223015	-3.71598
ENSG00000104442	55156	ARMC1	-0.206594	-1.06181	0.0856037	-0.235886	0.0134988	-0.0245639
ENSG00000170632	83787	ARMC10	-0.139574	-1.2502	-0.090092	-0.562031	-0.265184	-4.94623
ENSG00000118690	84071	ARMC2	-0.0650274	-0.12388	-1.03859	-19.5496	-0.832326	-13.3791
ENSG00000165309	219681	ARMC3	0.276483	-0.124774	-0.162434	-0.0609335	-0.080978	-0.0311488
ENSG00000140691	79798	ARMC5	0.122283	-0.310213	0.10864	-0.266332	0.271657	-1.51066
ENSG00000105676	93436	ARMC6	-0.123986	-0.525114	0.0527774	-0.138586	-0.0967227	-0.389557
ENSG00000125449	79637	ARMC7	0.0859099	-0.152976	0.258172	-1.01564	0.305703	-1.56027
ENSG00000114098	25852	ARMC8	-0.0754028	-0.358047	0.0718631	-0.344845	-0.0233835	-0.0752719
ENSG00000135931	80210	ARMC9	0.213415	-0.237958	0.431765	-0.849074	0.560892	-1.57243
ENSG00000102401	51566	ARMCX3	-0.293382	-4.07404	-0.332712	-5.34769	-0.47767	-11.5415
ENSG00000196440	100131755	ARMCX4	0.536914	-0.467174	0.342435	-0.227068	0.341197	-0.248976
ENSG00000125962	64860	ARMCX5	0.640604	-1.19848	0.123148	-0.0778441	0.659597	-1.41629
ENSG00000198960	54470	ARMCX6	-0.0535775	-0.0847523	-0.059399	-0.0991396	-0.0699395	-0.139768
ENSG00000146476	79624	ARMT1	-0.184565	-0.851324	0.118837	-0.400666	0.106988	-0.367835
ENSG00000143437	405	ARNT	-0.0764326	-0.438611	0.116221	-0.989085	0.0756179	-0.494902
ENSG00000133794	406	ARNTL	-0.0558063	-0.0732259	0.113902	-0.207707	0.274797	-1.06263
ENSG00000029153	56938	ARNTL2	0.151439	-0.505676	0.210839	-0.963269	0.279718	-1.84516
ENSG00000241685	10552	ARPC1A	-0.20405	-1.93078	0.22	-2.35	0.0457139	-0.162185
ENSG00000130429	10095	ARPC1B	0.0455912	-0.11178	0.0238465	-0.050068	0.063554	-0.205829
ENSG00000163466	10109	ARPC2	-0.260191	-3.93887	-0.110203	-0.740542	-0.394081	-9.88227
ENSG00000111229	10094	ARPC3	-0.057841	-0.162927	0.0158429	-0.0323022	-0.0191973	-0.0447229
ENSG00000241553	10093	ARPC4	-0.0520552	-0.130765	0.147146	-0.742945	0.204869	-1.53018
ENSG00000250151	100526693	ARPC4-TTLL3	0.238806	-0.431251	-0.0678205	-0.0655851	0.761931	-4.69866
ENSG00000162704	10092	ARPC5	0.111616	-0.901309	0.0966807	-0.71178	0.318002	-8.06269
ENSG00000136950	81873	ARPC5L	-0.171431	-1.10822	-0.274337	-2.93073	-0.354981	-5.21299
ENSG00000242498	348110	ARPIN	0.318136	-0.266439	0.209157	-0.142333	0.092058	-0.0546968
ENSG00000128989	10776	ARPP19	-0.17777	-2.30179	0.211944	-3.4229	-0.0359389	-0.15796
ENSG00000137486	408	ARRB1	0.162337	-0.49518	0.205769	-0.789365	0.631899	-8.10281
ENSG00000141480	409	ARRB2	0.128102	-0.556977	0.272445	-2.51191	0.459271	-7.79693
ENSG00000197070	92714	ARRDC1	-0.0128533	-0.0197491	0.0329768	-0.0595862	-0.0287647	-0.0572902
ENSG00000105643	27106	ARRDC2	0.0531242	-0.0912373	-0.26395	-1.30397	-0.0747915	-0.167692
ENSG00000113369	57561	ARRDC3	-0.0709862	-0.277312	-0.0911476	-0.437714	-0.190015	-1.88309
ENSG00000140450	91947	ARRDC4	0.409407	-1.09103	0.571249	-2.19244	0.763978	-4.29149
ENSG00000100299	410	ARSA	0.053789	-0.0854011	-0.032348	-0.0465831	-0.0270137	-0.0428403
ENSG00000113273	411	ARSB	0.19317	-1.06832	0.212271	-1.30932	0.333249	-3.52657
ENSG00000006756	414	ARSD	0.724703	-4.99823	0.207191	-0.413217	0.875203	-7.99843
ENSG00000141337	22901	ARSG	0.244694	-1.47485	0.021482	-0.036005	0.0260011	-0.0509568
ENSG00000164291	153642	ARSK	-0.0149692	-0.0195378	0.0555989	-0.0935384	0.0363837	-0.0620772
ENSG00000156219	419	ART3	0.557832	-0.391759	0.870402	-0.918675	0.749121	-0.760252
ENSG00000173409	64801	ARV1	-0.0340986	-0.0498968	0.211417	-0.806211	0.0823504	-0.183166
ENSG00000099889	421	ARVCF	0.247394	-0.319821	0.53489	-1.3892	0.492726	-1.29524
ENSG00000214435	57412	AS3MT	0.571876	-0.42806	0.755872	-0.737492	0.232084	-0.11965
ENSG00000104763	427	ASAH1	0.278229	-0.314469	-0.027683	-0.0163844	0.465938	-0.896794
ENSG00000188611	56624	ASAH2	-0.0468652	-0.0359309	0.233385	-0.350056	0.195442	-0.287286
ENSG00000204147	653308	ASAH2B	-0.0533721	-0.0795504	0.0120228	-0.0146473	-0.116111	-0.276948
ENSG00000153317	50807	ASAP1	0.224038	-1.18511	0.00135358	-0.0018998	0.270619	-1.91807
ENSG00000151693	8853	ASAP2	-0.152363	-0.796001	0.0887031	-0.321042	-0.186211	-1.30848
ENSG00000088280	55616	ASAP3	0.668345	-0.83475	0.458056	-0.425864	0.340902	-0.285855
ENSG00000065802	51665	ASB1	-0.142516	-0.475199	-0.123308	-0.381037	-0.289576	-2.0161
ENSG00000196372	79754	ASB13	-0.0253291	-0.0521188	0.138724	-0.700066	0.0355169	-0.092168
ENSG00000239388	142686	ASB14	-0.021087	-0.00880695	0.195757	-0.121516	-0.32506	-0.278288
ENSG00000161664	92591	ASB16	0.375713	-0.700761	0.316275	-0.522362	0.426097	-1.0108
ENSG00000182177	401036	ASB18	-0.242697	-0.120458	-0.127937	-0.0533072	-0.20557	-0.109814
ENSG00000100628	51676	ASB2	-0.452195	-5.22205	-0.291851	-2.20511	-0.459655	-5.81684
ENSG00000115239	51130	ASB3	-0.051657	-0.11378	-0.113139	-0.387844	-0.226265	-1.51269
ENSG00000005981	51666	ASB4	0.181412	-0.122533	0.304866	-0.278672	-0.0193042	-0.0102433
ENSG00000148331	140459	ASB6	-0.0397128	-0.0726198	0.0419594	-0.078847	-0.00860691	-0.0144016
ENSG00000183475	140460	ASB7	-0.268122	-3.08259	-0.263977	-3.0467	-0.329287	-5.048
ENSG00000177981	140461	ASB8	-0.137088	-0.7772	-0.0487881	-0.144094	-0.0602145	-0.219311
ENSG00000102048	140462	ASB9	0.420119	-1.61961	-0.349536	-1.04854	0.210665	-0.487311
ENSG00000138303	51008	ASCC1	-0.102237	-0.462846	0.0260502	-0.0622741	0.0170711	-0.0434505
ENSG00000100325	84164	ASCC2	-0.0634725	-0.183592	0.118206	-0.525441	0.0243307	-0.0581369
ENSG00000112249	10973	ASCC3	-0.132217	-1.39415	0.168666	-2.36642	-0.0525776	-0.298772
ENSG00000111875	25842	ASF1A	-0.256107	-1.60985	0.237373	-1.46255	0.0361387	-0.0774232
ENSG00000105011	55723	ASF1B	-0.129319	-0.350543	0.445548	-3.95472	0.343319	-2.47693
ENSG00000141505	432	ASGR1	0.298223	-0.146105	-0.462535	-0.277834	0.267068	-0.140824
ENSG00000116539	55870	ASH1L	-0.158524	-1.49779	-0.0711081	-0.35272	-0.278923	-5.10103
ENSG00000129691	9070	ASH2L	-0.0123096	-0.0177042	0.0746688	-0.171992	0.157302	-0.652796
ENSG00000110881	41	ASIC1	0.428608	-0.929916	0.254116	-0.368469	0.493486	-1.37705
ENSG00000213199	9311	ASIC3	-0.326708	-0.206701	-0.525255	-0.45206	0.0411712	-0.0188565
ENSG00000072182	55515	ASIC4	0.351042	-0.170871	0.482308	-0.28977	0.0976397	-0.0380513
ENSG00000101440	434	ASIP	0.285924	-0.193637	0.254917	-0.165259	-0.285228	-0.208045
ENSG00000126522	435	ASL	0.112797	-0.42923	0.00719948	-0.0125708	-0.160061	-0.914304
ENSG00000169093	8623	ASMTL	-0.0544059	-0.135513	0.280635	-2.56273	0.222078	-1.73048
ENSG00000198356	439	ASNA1	-0.0763862	-0.277014	0.200964	-1.70281	0.0551787	-0.191305
ENSG00000070669	440	ASNS	-0.435389	-9.08253	-0.426567	-8.99211	-0.935305	-45.205
ENSG00000138381	54529	ASNSD1	-0.100076	-0.474019	0.0843275	-0.36971	0.00615826	-0.0143712
ENSG00000108381	443	ASPA	-0.0519493	-0.0484249	0.146146	-0.201775	0.00346199	-0.00251841
ENSG00000204653	554235	ASPDH	0.207006	-0.0927289	0.212949	-0.0976074	0.648928	-0.645971
ENSG00000198363	444	ASPH	0.336943	-1.4163	0.315914	-1.2567	0.431268	-2.57429
ENSG00000174939	253982	ASPHD1	0.503414	-0.470204	-0.26357	-0.157504	0.0252863	-0.0112586
ENSG00000128203	57168	ASPHD2	-0.0656186	-0.106086	-0.939076	-13.1826	-0.532151	-4.51484
ENSG00000066279	259266	ASPM	-0.464049	-9.52068	0.367514	-6.18952	0.24106	-2.77221
ENSG00000106819	54829	ASPN	0.389694	-0.173716	0.457802	-0.230096	0.650557	-0.446159
ENSG00000244617	151516	ASPRV1	-0.550541	-0.47443	-0.320076	-0.204152	-0.77383	-0.987209
ENSG00000169696	79058	ASPSCR1	-0.0202053	-0.0286207	0.125404	-0.372573	0.122604	-0.393187
ENSG00000162174	80150	ASRGL1	0.204373	-0.524697	0.563156	-4.06643	0.722117	-7.19497
ENSG00000130707	445	ASS1	-0.563507	-11.2264	-0.822882	-25.2537	-1.75745	-117.983
ENSG00000034533	28990	ASTE1	0.0765343	-0.141993	0.14759	-0.407313	0.335611	-2.11565
ENSG00000152092	460	ASTN1	0.512757	-0.565232	-0.0796866	-0.0386858	0.0634451	-0.0342151
ENSG00000148219	23245	ASTN2	0.155324	-0.113008	-0.0688231	-0.0412842	-0.068917	-0.0466052
ENSG00000064102	55726	ASUN	-0.524082	-11.9737	-0.287989	-3.61092	-0.6742	-21.0255
ENSG00000171456	171023	ASXL1	-0.0160626	-0.0348149	0.0690824	-0.263246	-0.0037562	-0.00844044
ENSG00000143970	55252	ASXL2	-0.176392	-2.48268	-0.0811442	-0.563809	-0.229217	-4.57009
ENSG00000141431	80816	ASXL3	0.0625648	-0.264939	-0.473546	-13.6221	-0.782439	-38.1687
ENSG00000138138	84896	ATAD1	-0.180655	-2.18157	-0.120871	-1.00447	-0.252104	-4.64105
ENSG00000156802	29028	ATAD2	-0.134429	-1.49649	0.3887	-13.8812	0.30716	-8.84016
ENSG00000119778	54454	ATAD2B	0.256453	-1.63141	-0.00498964	-0.00693404	0.394948	-4.32264
ENSG00000197785	55210	ATAD3A	-0.0913162	-0.287556	0.318251	-3.15268	0.0190748	-0.0404953
ENSG00000160072	83858	ATAD3B	-0.102926	-0.431251	0.257304	-2.62758	0.0503689	-0.16081
ENSG00000215915	219293	ATAD3C	0.153304	-0.920236	0.16352	-1.06352	0.216748	-2.02668
ENSG00000176208	79915	ATAD5	-0.190763	-1.96878	0.335068	-6.69089	0.183243	-2.07888
ENSG00000137343	79969	ATAT1	0.336337	-0.878665	0.326953	-0.838372	0.343949	-1.02818
ENSG00000167654	85300	ATCAY	0.327204	-0.273617	0.362777	-0.335089	0.252746	-0.206456
ENSG00000107669	11101	ATE1	-0.18507	-2.14862	0.0525725	-0.228516	-0.0593043	-0.300553
ENSG00000123268	466	ATF1	-0.158646	-0.683968	-0.0404102	-0.082861	0.100124	-0.351649
ENSG00000115966	1386	ATF2	-0.23746	-4.48105	-0.257197	-5.37668	-0.337637	-9.75302
ENSG00000162772	467	ATF3	-0.171866	-0.529227	-0.500519	-4.35203	-0.136608	-0.405313
ENSG00000128272	468	ATF4	-0.4566	-9.53529	-0.785096	-30.083	-0.981699	-47.8042
ENSG00000169136	22809	ATF5	0.345478	-1.60788	0.329233	-1.48599	0.848328	-11.1501
ENSG00000118217	22926	ATF6	-0.159702	-1.95627	-0.0654235	-0.378013	-0.312931	-8.27288
ENSG00000213676	1388	ATF6B	-0.0502508	-0.127848	0.126347	-0.58075	0.0283801	-0.0693034
ENSG00000170653	11016	ATF7	-0.00534066	-0.00622566	-0.0134027	-0.0163126	0.174522	-0.557939
ENSG00000171681	55729	ATF7IP	-0.176509	-1.76788	-0.153184	-1.36711	-0.441654	-12.0429
ENSG00000166669	80063	ATF7IP2	0.0867735	-0.349734	0.389708	-6.77508	0.311502	-4.49934
ENSG00000152348	83734	ATG10	0.422773	-4.76699	0.156227	-0.662876	0.3448	-3.40732
ENSG00000123395	60673	ATG101	-0.17502	-0.78396	-0.0333136	-0.0622392	-0.226451	-1.44575
ENSG00000145782	9140	ATG12	-0.179702	-1.42379	0.0332524	-0.089662	-0.122239	-0.765578
ENSG00000175224	9776	ATG13	-0.0925296	-0.461028	-0.119383	-0.757429	-0.36824	-7.51232
ENSG00000126775	22863	ATG14	-0.0860735	-0.158448	0.026683	-0.0357625	-0.0413524	-0.0673507
ENSG00000085978	55054	ATG16L1	-0.114968	-0.39503	0.0615401	-0.15239	0.0927162	-0.31931
ENSG00000168010	89849	ATG16L2	0.304799	-1.54722	-0.00844611	-0.00999328	0.467764	-4.0766
ENSG00000110046	23130	ATG2A	0.069253	-0.15903	0.0631682	-0.141747	0.061943	-0.154247
ENSG00000066739	55102	ATG2B	-0.147838	-1.06208	0.124296	-0.790808	-0.14904	-1.21309
ENSG00000144848	64422	ATG3	-0.110446	-0.653234	0.0771855	-0.362969	-0.0354727	-0.122945
ENSG00000101844	115201	ATG4A	-0.254352	-1.45913	0.0576629	-0.121888	-0.267555	-1.79318
ENSG00000168397	23192	ATG4B	-0.0644111	-0.185111	0.0840917	-0.291614	-0.104779	-0.454845
ENSG00000125703	84938	ATG4C	0.0239884	-0.0522913	-0.304744	-3.54503	-0.0737103	-0.282024
ENSG00000130734	84971	ATG4D	-0.0304172	-0.0381316	0.175692	-0.483091	0.127685	-0.309151
ENSG00000057663	9474	ATG5	-0.182679	-0.712391	-0.0113767	-0.0164464	-0.144723	-0.532181
ENSG00000197548	10533	ATG7	-0.0382207	-0.0890142	-0.00218151	-0.00381395	0.0161373	-0.036368
ENSG00000198925	79065	ATG9A	-0.194391	-1.47698	-0.0649981	-0.218304	-0.251621	-2.71869
ENSG00000181652	285973	ATG9B	0.713684	-1.19339	-0.00654019	-0.00278693	0.820275	-1.76283
ENSG00000142102	80162	ATHL1	0.298888	-2.10485	0.224875	-1.20785	0.323496	-2.71869
ENSG00000138363	471	ATIC	-0.170935	-0.881764	-0.133572	-0.571072	-0.251556	-2.07297
ENSG00000198513	51062	ATL1	-0.0735269	-0.0724437	-0.592375	-2.24974	-0.52248	-1.92829
ENSG00000119787	64225	ATL2	-0.12829	-0.764198	0.25246	-3.08177	0.0332017	-0.102994
ENSG00000184743	25923	ATL3	0.0336307	-0.104533	-0.0693216	-0.318741	0.0579838	-0.263855
ENSG00000149311	472	ATM	-0.231259	-2.9996	-0.257901	-3.87158	-0.519372	-16.6935
ENSG00000166454	23300	ATMIN	0.0589936	-0.161344	0.0879086	-0.310183	0.0934527	-0.373293
ENSG00000111676	1822	ATN1	0.274591	-0.593152	0.107819	-0.132771	0.326619	-0.935062
ENSG00000177556	475	ATOX1	-0.172177	-1.2355	-0.15167	-0.987998	-0.282353	-3.6323
ENSG00000206190	57194	ATP10A	0.229925	-2.03552	-0.196555	-1.47225	0.210911	-1.90011
ENSG00000118322	23120	ATP10B	0.268763	-0.286076	-0.0960394	-0.0641345	-0.19457	-0.189006
ENSG00000145246	57205	ATP10D	0.188927	-1.16208	-0.337503	-3.6874	0.0712285	-0.236461
ENSG00000068650	23250	ATP11A	-0.0309751	-0.0783065	-0.0669697	-0.243313	-0.127154	-0.796946
ENSG00000058063	23200	ATP11B	-0.354208	-8.7882	-0.368944	-9.83235	-0.445945	-14.8996
ENSG00000101974	286410	ATP11C	-0.294164	-4.06685	-0.0865966	-0.397731	-0.485926	-12.0292
ENSG00000105726	57130	ATP13A1	-0.115966	-0.586545	-0.011993	-0.0261626	-0.294494	-4.03473
ENSG00000159363	23400	ATP13A2	0.151305	-0.687859	0.160672	-0.798898	0.174795	-1.02791
ENSG00000133657	79572	ATP13A3	-0.11659	-0.926895	0.114328	-0.92181	-0.0628285	-0.347277
ENSG00000127249	84239	ATP13A4	0.281216	-0.139335	-0.0200952	-0.00629091	0.172696	-0.0815274
ENSG00000163399	476	ATP1A1	-0.185542	-1.83768	0.0465139	-0.16465	-0.344891	-7.01964
ENSG00000018625	477	ATP1A2	0.61583	-0.435762	0.362748	-0.186392	0.287124	-0.147585
ENSG00000105409	478	ATP1A3	0.645031	-1.7544	-0.426848	-0.734806	-0.0331743	-0.0241422
ENSG00000132681	480	ATP1A4	-0.131716	-0.0451893	0.330648	-0.156681	-0.234439	-0.106324
ENSG00000143153	481	ATP1B1	0.710664	-3.55504	0.00720841	-0.00535876	0.907072	-6.40035
ENSG00000129244	482	ATP1B2	0.552957	-0.51763	0.434863	-0.347405	1.00235	-1.89555
ENSG00000069849	483	ATP1B3	-0.341649	-6.10013	0.207061	-2.28978	-0.228107	-2.94051
ENSG00000196296	487	ATP2A1	0.38853	-0.647914	-0.116952	-0.0936996	0.437081	-0.919119
ENSG00000174437	488	ATP2A2	-0.13202	-1.74565	0.0505782	-0.310488	-0.193286	-4.12412
ENSG00000074370	489	ATP2A3	0.0429192	-0.0883275	-0.137802	-0.553322	0.0177926	-0.0355004
ENSG00000070961	490	ATP2B1	-0.0607519	-0.219593	-0.0477451	-0.157509	-0.138026	-1.03693
ENSG00000157087	491	ATP2B2	0.301881	-0.183592	-0.0928252	-0.0391381	0.0323835	-0.0139039
ENSG00000058668	493	ATP2B4	0.0268905	-0.0900998	-0.0974284	-0.705835	0.192113	-2.90791
ENSG00000017260	27032	ATP2C1	-0.238544	-3.29047	-0.261088	-4.08007	-0.553321	-19.4475
ENSG00000064270	9914	ATP2C2	0.102145	-0.0917229	-0.0192748	-0.0136377	0.0289691	-0.0235281
ENSG00000152234	498	ATP5A1	-0.12391	-0.812045	0.106978	-0.641354	-0.126107	-0.955085
ENSG00000110955	506	ATP5B	-0.0547498	-0.145999	0.166079	-0.966072	0.0366343	-0.0946011
ENSG00000165629	509	ATP5C1	-0.0996459	-0.453674	0.116081	-0.622856	0.0463514	-0.156185
ENSG00000099624	513	ATP5D	-0.0853553	-0.159569	0.110592	-0.246177	-0.170902	-0.552308
ENSG00000124172	514	ATP5E	-0.124649	-0.663594	0.118254	-0.628107	-0.101387	-0.520964
ENSG00000116459	515	ATP5F1	-0.138854	-1.06219	0.122814	-0.867518	-0.044305	-0.173717
ENSG00000159199	516	ATP5G1	-0.0244207	-0.0663177	0.391405	-8.92469	0.16337	-1.61544
ENSG00000135390	517	ATP5G2	-0.0578086	-0.202983	-0.000826968	-0.00173872	-0.0965827	-0.535408
ENSG00000154518	518	ATP5G3	-0.00134502	-0.00255068	0.252248	-2.95559	0.173158	-1.49995
ENSG00000167863	10476	ATP5H	-0.102983	-0.493899	0.0659258	-0.246383	-0.0580299	-0.22021
ENSG00000169020	521	ATP5I	0.00471604	-0.00701105	0.12593	-0.4387	0.127762	-0.492924
ENSG00000154723	522	ATP5J	-0.126523	-0.724826	0.154742	-1.11375	-0.0346168	-0.106557
ENSG00000241468	9551	ATP5J2	-0.0812776	-0.335695	0.174278	-1.42489	0.0229119	-0.0636476
ENSG00000248919	100526740	ATP5J2-PTCD1	-0.00738779	-0.00898719	0.151079	-0.429676	0.143506	-0.431566
ENSG00000167283	10632	ATP5L	-0.0709755	-0.213169	0.149723	-0.801114	0.0140869	-0.0307928
ENSG00000241837	539	ATP5O	-0.123805	-0.707161	0.196678	-1.82298	0.00302871	-0.00705987
ENSG00000125375	27109	ATP5S	-0.0884082	-0.205901	0.00124832	-0.00173872	-0.0881119	-0.233974
ENSG00000105341	55101	ATP5SL	-0.18985	-0.694958	-0.024867	-0.0375896	-0.125809	-0.382682
ENSG00000071553	537	ATP6AP1	-0.100395	-0.420383	0.0628511	-0.204152	-0.12771	-0.735082
ENSG00000205464	92270	ATP6AP1L	0.165564	-0.227264	-0.13973	-0.171084	0.0269604	-0.0252472
ENSG00000182220	10159	ATP6AP2	-0.188261	-0.0804725	0.587478	-0.471972	-0.0496143	-0.0198648
ENSG00000033627	535	ATP6V0A1	-0.00981945	-0.0259265	-0.135712	-1.36367	-0.126631	-1.30406
ENSG00000185344	23545	ATP6V0A2	-0.114249	-0.480299	-0.0629577	-0.186602	-0.248222	-2.33437
ENSG00000105929	50617	ATP6V0A4	0.0693428	-0.0269701	-0.160135	-0.0772662	0.216437	-0.13255
ENSG00000117410	533	ATP6V0B	-0.108194	-0.464548	0.116751	-0.553364	-0.0656722	-0.234595
ENSG00000185883	527	ATP6V0C	-0.101948	-0.19297	0.220531	-0.741454	0.155692	-0.436158
ENSG00000159720	9114	ATP6V0D1	0.0685892	-0.178483	0.199987	-1.17536	0.172051	-0.963466
ENSG00000147614	245972	ATP6V0D2	0.0193765	-0.00685799	0.0831894	-0.0336778	0.0100029	-0.0036976
ENSG00000113732	8992	ATP6V0E1	0.0498647	-0.109409	0.0716818	-0.189858	0.140301	-0.637336
ENSG00000171130	155066	ATP6V0E2	0.266491	-1.31518	0.353558	-2.389	0.473428	-4.6097
ENSG00000114573	523	ATP6V1A	-0.0760842	-0.425871	0.267553	-5.17167	0.0595561	-0.321392
ENSG00000147416	526	ATP6V1B2	-0.0310952	-0.0824782	0.217178	-2.28123	0.11434	-0.715517
ENSG00000155097	528	ATP6V1C1	-0.112286	-0.849017	0.170326	-2.00996	0.0534038	-0.267532
ENSG00000143882	245973	ATP6V1C2	0.121299	-0.231779	0.298186	-1.19169	0.145007	-0.350933
ENSG00000100554	51382	ATP6V1D	-0.249364	-1.0643	0.136255	-0.371078	-0.0119821	-0.0177207
ENSG00000131100	529	ATP6V1E1	-0.117553	-0.439001	0.195738	-1.19978	0.175049	-1.05933
ENSG00000250565	90423	ATP6V1E2	0.0663923	-0.116691	-0.283421	-1.36056	-0.202214	-0.785534
ENSG00000128524	9296	ATP6V1F	0.0850975	-0.300113	0.160672	-0.965896	0.287123	-3.3042
ENSG00000136888	9550	ATP6V1G1	-0.231203	-2.47143	-0.0367684	-0.105103	-0.393339	-7.84019
ENSG00000213760	534	ATP6V1G2	-0.115261	-0.0972461	0.051137	-0.0366339	0.0771706	-0.067436
ENSG00000254870	NA	ATP6V1G2-DDX39B	0.205717	-0.0964952	0.705211	-0.709779	0.828698	-1.0484
ENSG00000047249	51606	ATP6V1H	0.0728684	-0.193235	0.0747745	-0.207126	0.171711	-0.952821
ENSG00000165240	538	ATP7A	-0.244291	-3.72574	0.178504	-2.06202	-0.0160264	-0.0505672
ENSG00000123191	540	ATP7B	0.738894	-0.804609	0.139395	-0.0604415	0.45395	-0.374687
ENSG00000124406	10396	ATP8A1	-0.368786	-6.31328	-0.600933	-17.1661	-0.768517	-28.5563
ENSG00000132932	51761	ATP8A2	-0.0849869	-0.124111	-0.201049	-0.495416	-0.124832	-0.250325
ENSG00000081923	5205	ATP8B1	-0.0751049	-0.0616042	0.101156	-0.0923333	0.151201	-0.184346
ENSG00000143515	57198	ATP8B2	-0.429259	-10.38	-0.19794	-2.19347	-0.644321	-24.9897
ENSG00000130270	148229	ATP8B3	0.21721	-0.146544	0.0548873	-0.0263798	0.36329	-0.368585
ENSG00000104043	79895	ATP8B4	1.37417	-1.9432	0.0341572	-0.00977913	0.828248	-0.795349
ENSG00000054793	10079	ATP9A	0.327477	-4.71746	0.371165	-6.25216	0.586424	-16.8155
ENSG00000166377	374868	ATP9B	-0.00758291	-0.0130667	-0.0148803	-0.0276525	-0.132541	-0.640924
ENSG00000123472	64756	ATPAF1	-0.0348195	-0.10051	0.177668	-1.61361	0.100166	-0.594318
ENSG00000171953	91647	ATPAF2	0.322946	-1.75069	0.293624	-1.48095	0.387263	-2.78936
ENSG00000130770	93974	ATPIF1	-0.141696	-0.584027	0.403578	-4.87685	0.204375	-1.33326
ENSG00000175054	545	ATR	-0.107431	-1.79916	0.0964988	-1.50508	-0.129627	-2.88002
ENSG00000138085	51374	ATRAID	-0.170393	-0.923992	0.112804	-0.451079	-0.222915	-1.74786
ENSG00000164053	84126	ATRIP	-0.0126338	-0.0137384	0.350013	-1.64166	0.184535	-0.532792
ENSG00000088812	8455	ATRN	-0.0515928	-0.272497	-0.056457	-0.326002	-0.234907	-5.18797
ENSG00000107518	26033	ATRNL1	-0.0370617	-0.0831424	0.0084558	-0.0153116	-0.111549	-0.496619
ENSG00000085224	546	ATRX	-0.215801	-1.8934	0.124778	-0.678515	-0.0526948	-0.179482
ENSG00000124788	6310	ATXN1	-0.080486	-0.534331	0.0249217	-0.0896107	-0.013148	-0.0463769
ENSG00000130638	25814	ATXN10	-0.120217	-0.501877	-0.0919588	-0.331731	-0.184955	-1.27358
ENSG00000224470	342371	ATXN1L	-0.0825588	-0.517581	-0.23691	-4.1907	-0.264716	-5.54483
ENSG00000204842	6311	ATXN2	-0.0624313	-0.17507	0.0652154	-0.190878	0.0933108	-0.374263
ENSG00000168488	11273	ATXN2L	-0.0921899	-0.330996	-0.442549	-7.09514	-0.254952	-2.47358
ENSG00000066427	4287	ATXN3	-0.0654181	-0.0510892	-0.0483799	-0.0370894	-0.0207824	-0.016014
ENSG00000163635	6314	ATXN7	-0.116443	-0.861148	-0.255682	-4.11783	-0.136489	-1.30218
ENSG00000146776	222255	ATXN7L1	0.398467	-1.16558	0.303781	-0.696552	0.317331	-0.836304
ENSG00000162650	127002	ATXN7L2	-0.0121332	-0.0101504	-0.318867	-0.764836	0.0827951	-0.104099
ENSG00000087152	56970	ATXN7L3	0.00851329	-0.0164202	-0.0669389	-0.232202	0.15726	-1.13214
ENSG00000253719	552889	ATXN7L3B	-0.0881564	-0.411467	-0.13729	-0.952797	-0.13916	-1.07266
ENSG00000148090	549	AUH	-0.132782	-0.400856	0.100701	-0.266407	-0.0695599	-0.166229
ENSG00000127423	79000	AUNIP	-0.277281	-0.97448	-0.150574	-0.338225	-0.136497	-0.314183
ENSG00000115307	550	AUP1	-0.214535	-1.68863	0.0355805	-0.0870138	-0.295207	-3.53742
ENSG00000087586	6790	AURKA	-0.436682	-2.91457	0.468354	-3.5639	0.360939	-2.24583
ENSG00000175756	54998	AURKAIP1	-0.0462668	-0.0733328	0.359316	-2.35005	0.230912	-1.06495
ENSG00000178999	9212	AURKB	-0.20027	-1.01769	0.240802	-1.55004	0.273644	-2.17124
ENSG00000158321	26053	AUTS2	-0.278898	-1.95106	0.0581382	-0.134513	-0.201719	-1.15938
ENSG00000169857	57099	AVEN	0.00549342	-0.00701105	0.00665535	-0.00776881	-0.0385038	-0.0692303
ENSG00000135407	10677	AVIL	0.0104041	-0.00855956	-0.129944	-0.171258	-0.0957753	-0.125197
ENSG00000105778	23080	AVL9	-0.137714	-1.54082	-0.208828	-3.65171	-0.26198	-6.10718
ENSG00000119986	60370	AVPI1	0.505963	-1.00994	0.452661	-0.81725	0.626834	-1.73318
ENSG00000166148	552	AVPR1A	-0.657273	-1.40968	-0.245482	-0.256235	-0.690154	-1.71264
ENSG00000126895	554	AVPR2	0.126058	-0.151683	0.20324	-0.328599	0.316035	-0.786297
ENSG00000162779	126859	AXDND1	0.107774	-0.0402166	0.406651	-0.254726	0.207205	-0.104413
ENSG00000103126	8312	AXIN1	-0.321526	-2.86183	-0.0639152	-0.161523	-0.341155	-3.53427
ENSG00000168646	8313	AXIN2	0.976079	-1.18418	0.780517	-0.785814	1.48482	-3.06323
ENSG00000167601	558	AXL	0.408006	-0.298862	0.415597	-0.319602	0.29551	-0.203943
ENSG00000160862	563	AZGP1	-0.30964	-3.06076	-0.263098	-2.26192	-0.815616	-23.1285
ENSG00000163512	64343	AZI2	-0.129557	-0.567861	-0.0774993	-0.247615	-0.348625	-4.2424
ENSG00000155096	51582	AZIN1	-0.256974	-3.14912	-0.0605095	-0.226856	-0.261457	-3.57062
ENSG00000142920	113451	AZIN2	0.955132	-3.30763	0.388803	-0.536525	0.725396	-2.02894
ENSG00000166710	567	B2M	-0.062423	-0.323085	-0.0966314	-0.727446	-0.0700147	-0.447244
ENSG00000169255	8706	B3GALNT1	0.581689	-8.4004	0.072618	-0.166932	0.67559	-12.204
ENSG00000162885	148789	B3GALNT2	-0.145993	-1.52216	-0.115402	-0.977735	-0.249324	-4.83499
ENSG00000172318	8708	B3GALT1	0.791766	-0.900227	0.996618	-1.46339	0.289195	-0.179816
ENSG00000162630	8707	B3GALT2	0.327611	-0.188238	0.475071	-0.353491	0.250659	-0.144671
ENSG00000235863	8705	B3GALT4	0.117408	-0.043999	-0.055243	-0.0186418	0.0378785	-0.0143173
ENSG00000183778	10317	B3GALT5	0.518706	-0.331486	0.713156	-0.602791	0.330774	-0.184876
ENSG00000176022	126792	B3GALT6	0.0356604	-0.0364642	-0.160634	-0.298932	-0.142089	-0.269437
ENSG00000109956	27087	B3GAT1	-0.546877	-0.547376	-0.137402	-0.0701455	-0.757133	-1.11679
ENSG00000112309	135152	B3GAT2	0.312884	-0.247316	0.468889	-0.508567	0.373737	-0.375695
ENSG00000149541	26229	B3GAT3	-0.0573908	-0.153787	0.393439	-5.44915	0.110823	-0.496681
ENSG00000187676	145173	B3GLCT	0.765319	-2.22327	0.505092	-0.980517	0.844073	-2.98649
ENSG00000170340	10678	B3GNT2	-0.208424	-1.1846	-0.17201	-0.829453	-0.323082	-3.05878
ENSG00000179913	10331	B3GNT3	0.30816	-0.315947	0.931525	-2.75853	1.10048	-4.18561
ENSG00000176383	79369	B3GNT4	0.557326	-0.582066	0.530958	-0.549191	0.462525	-0.472679
ENSG00000176597	84002	B3GNT5	0.225076	-0.233384	0.495648	-0.983742	0.476306	-1.0114
ENSG00000156966	93010	B3GNT7	0.360076	-0.177654	-0.0407678	-0.0128366	0.59858	-0.456901
ENSG00000177191	374907	B3GNT8	0.264828	-0.146435	-0.0168482	-0.00558367	0.175481	-0.0931908
ENSG00000237172	84752	B3GNT9	-0.0287256	-0.0240202	0.344194	-0.911735	0.201364	-0.38147
ENSG00000175711	146712	B3GNTL1	0.436825	-1.00221	0.331467	-0.599064	0.363352	-0.786753
ENSG00000135454	2583	B4GALNT1	0.363127	-2.54066	0.319677	-1.96737	0.695722	-10.6575
ENSG00000167080	124872	B4GALNT2	0.239278	-0.31239	0.143549	-0.145117	0.0819884	-0.0763231
ENSG00000182272	338707	B4GALNT4	0.531463	-1.53481	0.35232	-0.705332	0.597112	-2.15462
ENSG00000086062	2683	B4GALT1	-0.108397	-0.34992	-0.294493	-2.33036	-0.208122	-1.28851
ENSG00000117411	8704	B4GALT2	-0.230585	-2.07792	-0.0608211	-0.195256	-0.526488	-11.8887
ENSG00000158850	8703	B4GALT3	-0.443047	-6.7211	-0.40306	-5.72137	-0.676111	-16.8906
ENSG00000121578	8702	B4GALT4	0.213469	-0.74308	0.0966298	-0.194956	-0.065636	-0.123245
ENSG00000158470	9334	B4GALT5	-0.0800916	-0.350605	0.378516	-7.6302	0.190382	-2.00107
ENSG00000027847	11285	B4GALT7	-0.172614	-0.869451	-0.0417984	-0.0910728	-0.21812	-1.52001
ENSG00000174684	11041	B4GAT1	-0.100911	-0.191526	0.0972758	-0.187205	0.0508321	-0.0843151
ENSG00000108641	27077	B9D1	-0.227782	-1.05936	0.226984	-1.12693	-0.358603	-2.80741
ENSG00000123810	80776	B9D2	-0.211289	-0.248569	-0.119331	-0.109477	-0.182267	-0.225698
ENSG00000105393	29086	BABAM1	-0.0901296	-0.389332	0.216759	-2.14797	0.041431	-0.134739
ENSG00000186318	23621	BACE1	-0.207013	-0.394606	-0.282147	-0.702813	-0.297001	-0.849521
ENSG00000182240	25825	BACE2	-0.0472459	-0.150268	0.222817	-2.45405	0.0987004	-0.558943
ENSG00000156273	571	BACH1	-0.219637	-3.44725	-0.284045	-6.02393	-0.437388	-14.9766
ENSG00000156273	571	BACH1	-0.219637	-3.44725	-0.284045	-6.02393	-0.437388	-14.9766
ENSG00000156273	100379661	BACH1	-0.219637	-3.44725	-0.284045	-6.02393	-0.437388	-14.9766
ENSG00000156273	100379661	BACH1	-0.219637	-3.44725	-0.284045	-6.02393	-0.437388	-14.9766
ENSG00000112182	60468	BACH2	-0.36621	-2.98492	-0.656556	-9.78012	-0.650858	-10.0437
ENSG00000002330	572	BAD	-0.0309909	-0.0362856	0.115018	-0.220149	0.0499233	-0.0759009
ENSG00000107262	573	BAG1	-0.0891292	-0.304637	0.0722478	-0.228318	-0.226429	-1.89667
ENSG00000112208	9532	BAG2	-0.286093	-1.84227	0.152422	-0.578231	-0.225362	-1.28838
ENSG00000151929	9531	BAG3	-0.0847617	-0.125198	0.339522	-1.39916	0.345901	-1.5841
ENSG00000156735	9530	BAG4	-0.153056	-0.46978	0.0645789	-0.126159	-0.135207	-0.431465
ENSG00000166170	9529	BAG5	-0.122119	-0.899718	0.00749898	-0.0182795	-0.0660878	-0.340625
ENSG00000204463	7917	BAG6	-0.00170278	-0.00313078	0.116269	-0.632331	0.058438	-0.22021
ENSG00000266074	57597	BAHCC1	1.97952	-8.20799	0.399758	-0.315761	1.89836	-7.99843
ENSG00000140320	22893	BAHD1	-0.145033	-0.824511	0.0525474	-0.155847	0.0342116	-0.0956983
ENSG00000175866	10458	BAIAP2	0.23734	-1.53599	-0.0409148	-0.0842373	0.137527	-0.611214
ENSG00000006453	55971	BAIAP2L1	-0.0520251	-0.1559	0.0216194	-0.0497225	0.0160961	-0.0402129
ENSG00000128298	80115	BAIAP2L2	0.567928	-0.355306	-0.0548983	-0.0164598	0.860232	-0.861334
ENSG00000007516	8938	BAIAP3	0.126324	-0.238891	-0.31771	-1.22392	0.105993	-0.208449
ENSG00000030110	578	BAK1	-0.293327	-3.15759	0.0717446	-0.242932	-0.179644	-1.32622
ENSG00000095739	25805	BAMBI	0.167394	-0.193499	0.197702	-0.257886	0.361404	-0.816957
ENSG00000175334	8815	BANF1	-0.268303	-2.85358	0.13328	-0.747728	-0.116438	-0.635312
ENSG00000172530	54971	BANP	-0.0645245	-0.110888	-0.037004	-0.0544769	-0.0470825	-0.0829631
ENSG00000163930	8314	BAP1	-0.0652167	-0.256627	0.130099	-0.893229	0.0534387	-0.215493
ENSG00000138376	580	BARD1	-0.0899198	-0.252515	0.0156489	-0.0265431	-0.0230341	-0.0465125
ENSG00000043039	8538	BARX2	-0.289571	-1.77544	0.251788	-1.43633	-0.126211	-0.428057
ENSG00000176788	10409	BASP1	-0.159068	-0.528024	0.264738	-1.47217	0.246653	-1.39702
ENSG00000156127	10538	BATF	0.374556	-0.694795	-0.122885	-0.112196	0.545047	-1.63449
ENSG00000168062	116071	BATF2	0.809242	-0.829704	0.724454	-0.688753	0.884114	-1.11145
ENSG00000123685	55509	BATF3	0.466452	-0.470204	-0.433482	-0.393778	0.876221	-1.79104
ENSG00000087088	581	BAX	-0.0312414	-0.0512857	0.258475	-1.5113	0.400896	-3.966
ENSG00000198604	11177	BAZ1A	-0.0763485	-0.362836	0.278598	-4.64957	0.248551	-3.90236
ENSG00000009954	9031	BAZ1B	-0.192166	-3.23432	0.0225597	-0.0839905	-0.0844385	-0.725459
ENSG00000076108	11176	BAZ2A	-0.0761673	-0.473323	-0.0791373	-0.524115	-0.0426029	-0.209763
ENSG00000123636	29994	BAZ2B	0.0137613	-0.0384706	-0.261202	-4.81438	-0.268727	-5.40277
ENSG00000105327	27113	BBC3	-0.0669855	-0.099857	-0.517313	-3.58516	-0.349947	-1.77873
ENSG00000214413	92482	BBIP1	-0.0828762	-0.113192	-0.13719	-0.246167	-0.288223	-0.96858
ENSG00000174483	582	BBS1	0.000506387	-0.000798555	-0.0201817	-0.025887	0.00329442	-0.00415505
ENSG00000179941	79738	BBS10	-0.147236	-0.650301	-0.0646019	-0.170205	-0.0559603	-0.155627
ENSG00000181004	166379	BBS12	-0.359532	-0.501251	-0.209638	-0.215331	-0.217133	-0.250459
ENSG00000125124	583	BBS2	0.267643	-3.50396	-0.101112	-0.521137	0.216208	-2.48791
ENSG00000140463	585	BBS4	-0.129984	-0.479379	-0.0183683	-0.0325204	-0.113038	-0.42864
ENSG00000163093	129880	BBS5	-0.135157	-0.124111	-0.0868043	-0.0688114	0.130985	-0.139353
ENSG00000138686	55212	BBS7	-0.148905	-0.407211	-0.0443386	-0.0689971	0.00962654	-0.0139753
ENSG00000122507	27241	BBS9	-0.291098	-1.20568	-0.09968	-0.191451	-0.189082	-0.607966
ENSG00000114439	56987	BBX	-0.155058	-2.6941	-0.136725	-2.13424	-0.0604571	-0.4979
ENSG00000187244	4059	BCAM	1.24499	-4.06865	0.546545	-0.761913	1.54357	-6.93036
ENSG00000075790	55973	BCAP29	0.0458439	-0.133061	0.131459	-0.775264	0.242685	-2.80312
ENSG00000185825	10134	BCAP31	-0.121718	-0.616572	0.048689	-0.14345	-0.152751	-1.07056
ENSG00000050820	9564	BCAR1	0.257259	-0.584921	0.152039	-0.249016	0.45706	-2.0009
ENSG00000137936	8412	BCAR3	0.590896	-1.29507	0.296332	-0.357799	0.404332	-0.690484
ENSG00000064787	8537	BCAS1	0.0556588	-0.031572	-0.389079	-0.50717	-0.136322	-0.112525
ENSG00000116752	10286	BCAS2	-0.0365013	-0.0674305	0.291116	-2.19278	0.129366	-0.506862
ENSG00000141376	54828	BCAS3	0.0280091	-0.0578829	-0.291558	-2.8208	-0.159202	-0.947941
ENSG00000124243	55653	BCAS4	0.144783	-0.213263	0.0230009	-0.0205563	0.330687	-1.03511
ENSG00000060982	586	BCAT1	0.145565	-0.514926	-0.815402	-15.3197	-0.442891	-4.8015
ENSG00000105552	587	BCAT2	-0.0946111	-0.289051	0.0582597	-0.14214	-0.203949	-1.2951
ENSG00000107949	56647	BCCIP	-0.286293	-2.677	0.0846207	-0.288568	-0.0874308	-0.32982
ENSG00000186666	144233	BCDIN3D	-0.0629792	-0.109018	-0.124079	-0.309246	-0.0270241	-0.0437882
ENSG00000114200	590	BCHE	-0.147708	-0.684965	-0.484585	-7.67799	-0.695781	-16.5141
ENSG00000248098	593	BCKDHA	-0.0529092	-0.100677	-0.0273919	-0.0449152	-0.378456	-3.36961
ENSG00000083123	594	BCKDHB	-0.102742	-0.574254	-0.127703	-0.86936	-0.427853	-10.0244
ENSG00000103507	10295	BCKDK	-0.0713347	-0.207291	0.0750604	-0.235478	-0.109895	-0.477457
ENSG00000142867	8915	BCL10	-0.0874415	-0.207291	-0.0781035	-0.179187	-0.0820902	-0.214911
ENSG00000119866	53335	BCL11A	-0.322855	-1.78114	-0.376225	-2.46982	-0.763949	-10.6578
ENSG00000171791	596	BCL2	-0.181492	-2.72039	-0.692036	-43.095	-0.900375	-73.5819
ENSG00000140379	597	BCL2A1	0.900718	-1.4669	0.072889	-0.0319545	0.813778	-1.33036
ENSG00000171552	598	BCL2L1	-0.364114	-4.49878	0.0236335	-0.0492044	-0.709924	-18.6129
ENSG00000153094	10018	BCL2L11	0.104476	-1.31203	-0.0954102	-1.09088	0.0468068	-0.339434
ENSG00000126453	83596	BCL2L12	-0.0715522	-0.116691	0.217994	-0.741393	0.0997104	-0.217192
ENSG00000099968	23786	BCL2L13	-0.0531232	-0.131996	-0.11354	-0.446463	-0.157895	-0.891982
ENSG00000121380	79370	BCL2L14	-0.181495	-0.0659021	0.561592	-0.36731	0.388796	-0.222396
ENSG00000188761	440603	BCL2L15	0.279694	-0.124111	-0.52755	-0.32929	-0.125266	-0.0506185
ENSG00000129473	599	BCL2L2	-0.160926	-0.438775	-0.0146259	-0.0183734	-0.0870239	-0.187397
ENSG00000258643	100529063	BCL2L2-PABPN1	0.415586	-0.312555	0.222855	-0.124896	0.634578	-0.748967
ENSG00000069399	602	BCL3	0.668462	-2.57751	-0.324468	-0.551234	0.712274	-3.21205
ENSG00000113916	604	BCL6	1.25418	-6.23113	-1.11183	-3.9729	0.893346	-3.34042
ENSG00000110987	605	BCL7A	0.110498	-0.138207	0.110099	-0.139735	0.0409257	-0.0444804
ENSG00000106635	9275	BCL7B	-0.120387	-0.625776	0.00446224	-0.00787192	-0.0352337	-0.104799
ENSG00000099385	9274	BCL7C	0.139941	-0.485488	0.0963434	-0.268223	0.337166	-2.97446
ENSG00000116128	607	BCL9	0.0778433	-0.21908	0.0554508	-0.134875	0.189079	-1.18778
ENSG00000186174	283149	BCL9L	0.661215	-5.77021	0.294791	-1.09094	1.04689	-16.2407
ENSG00000029363	9774	BCLAF1	-0.142821	-1.69704	0.171865	-2.56883	0.0524804	-0.309093
ENSG00000197580	83875	BCO2	0.461153	-0.543898	0.498233	-0.646414	0.676591	-1.2902
ENSG00000183337	54880	BCOR	-0.174932	-2.63056	-0.152474	-2.04389	-0.36338	-12.3973
ENSG00000085185	63035	BCORL1	0.33	-0.957912	-0.216577	-0.427618	0.464151	-2.10068
ENSG00000186716	613	BCR	-0.0671491	-0.169055	0.179339	-0.919275	0.112933	-0.437639
ENSG00000074582	617	BCS1L	-0.189694	-1.44345	0.137144	-0.805078	-0.110862	-0.591506
ENSG00000161267	622	BDH1	0.151142	-1.10746	0.315287	-5.07415	0.351471	-6.68735
ENSG00000164039	56898	BDH2	0.0116986	-0.0118363	-0.298472	-0.920735	-0.268622	-0.838655
ENSG00000100739	623	BDKRB1	-0.199205	-0.0839312	-0.136602	-0.0531191	0.642113	-0.604753
ENSG00000145734	55814	BDP1	-0.109465	-1.07893	0.0981893	-0.90252	0.0506238	-0.309489
ENSG00000166546	146227	BEAN1	0.391785	-0.431985	-0.397148	-0.409261	0.610831	-1.12763
ENSG00000126581	8678	BECN1	-0.00809754	-0.0164276	0.0678654	-0.258148	0.00996747	-0.0242386
ENSG00000183092	57596	BEGAIN	0.0126346	-0.00794226	0.0140673	-0.00799017	-0.584385	-1.57088
ENSG00000178409	57673	BEND3	-0.0542469	-0.10657	0.0495027	-0.0948302	-0.0178793	-0.0317346
ENSG00000188848	389206	BEND4	0.174983	-0.106352	0.136472	-0.0760458	0.160821	-0.107561
ENSG00000151917	221336	BEND6	-0.0894994	-0.0788545	-0.681689	-2.27685	-0.167078	-0.214911
ENSG00000165626	222389	BEND7	0.379047	-0.203956	0.179963	-0.0718805	0.239998	-0.120115
ENSG00000167995	7439	BEST1	0.144993	-0.190168	0.00371631	-0.0026965	-0.0401484	-0.0397505
ENSG00000127325	144453	BEST3	-0.381634	-2.82656	-0.0207224	-0.0315014	-0.451862	-4.33372
ENSG00000105829	10282	BET1	-0.200345	-1.48633	-0.166043	-1.05276	-0.488525	-9.60638
ENSG00000177951	51272	BET1L	-0.0154132	-0.0243795	-0.0387966	-0.0767824	-0.181355	-0.979012
ENSG00000133169	55859	BEX1	1.1165	-2.64621	-0.00178679	-0.000812108	1.12614	-2.95295
ENSG00000133134	84707	BEX2	0.626657	-0.397738	0.140201	-0.0466322	0.190225	-0.0763231
ENSG00000102409	56271	BEX4	0.973667	-0.918682	0.635085	-0.419401	1.32692	-1.92908
ENSG00000184515	340542	BEX5	0.685028	-0.909536	-0.297091	-0.181864	0.016638	-0.00731805
ENSG00000103429	51283	BFAR	-0.213283	-1.3776	-0.131166	-0.563057	-0.253332	-2.1495
ENSG00000125864	631	BFSP1	0.563014	-0.367437	-0.0663133	-0.0212925	0.763514	-0.721325
ENSG00000170819	8419	BFSP2	0.304031	-0.17323	0.0803299	-0.0320257	0.347901	-0.240876
ENSG00000242252	632	BGLAP	0.352012	-0.161485	-0.375582	-0.177814	0.433707	-0.25205
ENSG00000180535	168620	BHLHA15	-0.406348	-1.95858	-0.344899	-1.4552	-1.34897	-23.4364
ENSG00000198908	80823	BHLHB9	0.511501	-0.272	0.367422	-0.167535	0.266594	-0.118517
ENSG00000180828	27319	BHLHE22	0.629556	-0.471476	-0.114097	-0.041728	0.711859	-0.671939
ENSG00000134107	8553	BHLHE40	0.261669	-0.78168	-0.487701	-2.64885	-0.280873	-0.987569
ENSG00000123095	79365	BHLHE41	0.0815579	-0.192616	-0.426754	-3.96497	-0.17013	-0.732335
ENSG00000145692	635	BHMT	0.0238993	-0.00685799	0.54967	-0.335079	0.251261	-0.113252
ENSG00000122870	80114	BICC1	0.450278	-0.252787	-0.19424	-0.0748715	0.194225	-0.0861057
ENSG00000151746	636	BICD1	-0.213284	-0.670513	0.0121298	-0.0146473	0.0438062	-0.0710416
ENSG00000185963	23299	BICD2	-0.253717	-2.49869	0.162428	-1.07157	-0.162956	-1.16536
ENSG00000015475	637	BID	0.0148802	-0.0246199	0.13129	-0.540194	0.132374	-0.608879
ENSG00000100290	638	BIK	-0.216365	-0.515596	0.19521	-0.456429	-0.206726	-0.541732
ENSG00000136717	274	BIN1	0.467973	-1.75799	0.0115737	-0.00951613	0.283052	-0.745134
ENSG00000110934	51411	BIN2	-0.0783006	-0.412042	-0.195502	-2.41404	0.135031	-1.28637
ENSG00000147439	55909	BIN3	0.0982947	-0.170269	0.0194024	-0.0225873	0.000586503	-0.000264732
ENSG00000110330	329	BIRC2	-0.0349981	-0.110732	-0.195621	-2.16747	-0.0289214	-0.0971639
ENSG00000023445	330	BIRC3	0.258949	-1.89792	-0.426027	-5.01528	0.244026	-1.86677
ENSG00000089685	332	BIRC5	-0.40388	-3.11254	0.454089	-4.14529	0.367852	-2.86872
ENSG00000115760	57448	BIRC6	-0.137657	-1.08724	-0.0196178	-0.053683	-0.250028	-3.94485
ENSG00000134897	54841	BIVM	-0.118361	-0.348344	-0.249667	-1.39399	-0.226763	-1.27207
ENSG00000270181	NA	BIVM-ERCC5	-0.194837	-0.225272	-0.160048	-0.173022	-0.307109	-0.548302
ENSG00000166619	10904	BLCAP	0.151337	-0.900227	0.00549082	-0.0100281	0.117961	-0.638793
ENSG00000136573	640	BLK	-0.383951	-3.3673	-0.768246	-14.3734	-1.29483	-41.5949
ENSG00000197299	641	BLM	-0.239137	-3.43191	0.290242	-5.47708	0.15748	-1.69795
ENSG00000108578	642	BLMH	-0.330219	-4.95266	0.0581184	-0.202988	-0.29282	-4.2162
ENSG00000095585	29760	BLNK	0.0476714	-0.162927	0.257274	-3.59313	0.196839	-2.23801
ENSG00000135441	2647	BLOC1S1	-0.0836211	-0.168911	0.178763	-0.609513	0.17899	-0.671366
ENSG00000196072	282991	BLOC1S2	-0.144973	-0.541563	0.174925	-0.807678	0.19005	-1.04232
ENSG00000189114	388552	BLOC1S3	-0.0845504	-0.0972461	0.181755	-0.319949	0.063252	-0.0769059
ENSG00000186222	55330	BLOC1S4	0.0253079	-0.0240202	0.128272	-0.2048	0.184001	-0.403442
ENSG00000188428	63915	BLOC1S5	-0.151726	-0.789992	-0.108683	-0.445639	-0.0885442	-0.345376
ENSG00000259040	NA	BLOC1S5-TXNDC5	-0.359818	-0.182805	0.323461	-0.160026	-0.491858	-0.336212
ENSG00000104164	26258	BLOC1S6	-0.0456376	-0.0814701	-0.120226	-0.35727	-0.19285	-0.906201
ENSG00000106605	644	BLVRA	0.0279114	-0.0678348	0.583776	-16.2104	0.636826	-19.8745
ENSG00000090013	645	BLVRB	0.0377296	-0.0763482	0.360353	-3.84246	0.237087	-1.76863
ENSG00000117475	8548	BLZF1	-0.125482	-0.596659	-0.0292586	-0.0663592	0.0117172	-0.0263698
ENSG00000104081	90427	BMF	0.326691	-4.15101	-0.838941	-27.846	0.143621	-0.902539
ENSG00000168283	648	BMI1	-0.140035	-0.778958	-0.0636203	-0.210608	0.0712255	-0.27755
ENSG00000168487	649	BMP1	0.124254	-0.353624	-0.0616622	-0.122092	0.0157321	-0.0261719
ENSG00000125845	650	BMP2	0.0852374	-0.0389271	-0.144565	-0.0749949	0.492441	-0.553537
ENSG00000138756	55589	BMP2K	0.48062	-9.23758	-0.147097	-0.789963	0.468297	-9.30044
ENSG00000153162	654	BMP6	-0.186164	-0.97499	-0.312461	-2.77735	-0.409554	-5.07982
ENSG00000101144	655	BMP7	-0.19662	-0.624377	0.0957024	-0.194956	-0.230044	-0.947941
ENSG00000183682	353500	BMP8A	-0.281219	-0.888156	-0.252019	-0.737249	-0.576117	-3.89009
ENSG00000116985	656	BMP8B	-0.0681301	-0.180904	-0.100332	-0.342114	-0.183616	-1.10296
ENSG00000107779	657	BMPR1A	0.206392	-0.176041	0.109887	-0.0730168	0.247194	-0.263532
ENSG00000138696	658	BMPR1B	-0.700508	-0.617061	0.0121051	-0.00428492	-0.56915	-0.487727
ENSG00000204217	659	BMPR2	-0.259952	-1.92555	-0.101147	-0.344498	-0.202098	-1.3106
ENSG00000165733	9790	BMS1	-0.0857384	-0.496847	0.227865	-3.5176	0.108051	-0.87159
ENSG00000173068	54796	BNC2	-0.391994	-5.92783	-0.217189	-1.83614	-0.479317	-9.48946
ENSG00000113734	662	BNIP1	-0.22408	-0.690643	0.0623222	-0.0940886	-0.189397	-0.579532
ENSG00000140299	663	BNIP2	-0.139435	-2.0658	-0.205845	-4.70733	-0.185109	-4.01544
ENSG00000176171	664	BNIP3	-0.26248	-1.64888	-0.00442778	-0.00629091	-0.491334	-6.22759
ENSG00000104765	665	BNIP3L	-0.0529198	-0.162927	-0.336065	-4.89608	-0.395007	-7.12525
ENSG00000163141	149428	BNIPL	-0.220095	-0.122381	-0.0251763	-0.00951613	-0.328839	-0.249009
ENSG00000144857	91653	BOC	0.675273	-0.437444	0.515601	-0.288432	0.627631	-0.438929
ENSG00000145919	91272	BOD1	-0.187772	-1.02695	-0.0963545	-0.320032	-0.325929	-3.33591
ENSG00000038219	259282	BOD1L1	-0.0856826	-0.364133	-0.199119	-1.80933	-0.158189	-1.25787
ENSG00000178096	51027	BOLA1	0.326476	-0.678145	0.231962	-0.377845	0.457373	-1.47183
ENSG00000183336	552900	BOLA2	-0.135542	-0.238206	0.474654	-2.56883	0.343642	-1.45557
ENSG00000169627	654483	BOLA2B	-0.0685577	-0.195942	0.405589	-5.68371	0.258471	-2.40653
ENSG00000163170	388962	BOLA3	-0.0644931	-0.128204	0.397875	-3.47119	0.25317	-1.50411
ENSG00000261236	23246	BOP1	-0.0864269	-0.272272	0.258433	-2.15084	-0.00732391	-0.0142807
ENSG00000136122	79866	BORA	0.0418812	-0.0433852	0.201723	-0.414099	0.067625	-0.089126
ENSG00000172331	669	BPGM	-0.185045	-0.464548	-0.100149	-0.177306	0.00760236	-0.00929852
ENSG00000137274	670	BPHL	-0.0450611	-0.0959206	0.0636067	-0.160022	0.117626	-0.473607
ENSG00000162813	10380	BPNT1	-0.195022	-1.22574	0.0492304	-0.124986	2.62218e-06	0
ENSG00000171634	2186	BPTF	-0.147681	-1.7277	-0.068529	-0.419869	-0.136096	-1.63809
ENSG00000157764	673	BRAF	-0.234682	-2.56463	-0.234934	-2.63517	-0.387791	-7.65057
ENSG00000089234	8315	BRAP	-0.133909	-0.583441	-0.025359	-0.0512364	-0.115717	-0.511237
ENSG00000106009	221927	BRAT1	0.0375641	-0.0703211	-0.0325487	-0.0595862	0.00388795	-0.00664706
ENSG00000012048	672	BRCA1	-0.160015	-1.9908	0.165112	-2.2142	0.0903431	-0.747362
ENSG00000139618	675	BRCA2	-0.0473505	-0.0939586	0.240947	-1.47488	0.250421	-1.73493
ENSG00000185515	79184	BRCC3	-0.128277	-0.845367	0.0216621	-0.0561008	-0.0908501	-0.508446
ENSG00000100425	23774	BRD1	-0.108802	-0.571144	-0.196494	-1.82215	-0.0393856	-0.130977
ENSG00000204256	6046	BRD2	-0.0895331	-0.517757	-0.0369006	-0.13123	-0.0967047	-0.679854
ENSG00000169925	8019	BRD3	-0.0771847	-0.294206	-0.274454	-3.22118	-0.0794809	-0.348267
ENSG00000141867	23476	BRD4	-0.243068	-2.31285	-0.098229	-0.425645	-0.220416	-2.10177
ENSG00000166164	29117	BRD7	-0.15101	-1.92893	-6.29308e-05	-0.000213328	-0.124526	-1.47026
ENSG00000112983	10902	BRD8	-0.117616	-0.589491	0.0750296	-0.286328	0.111749	-0.618946
ENSG00000028310	65980	BRD9	-0.000343909	-0.000928688	0.115958	-0.70951	0.138637	-1.09233
ENSG00000158019	9577	BRE	-0.0766162	-0.24943	0.0460265	-0.120791	-0.136586	-0.762056
ENSG00000185024	2972	BRF1	-0.0148466	-0.0229958	0.121689	-0.410899	0.138059	-0.56662
ENSG00000104221	55290	BRF2	-0.254076	-0.801734	0.209213	-0.594469	-0.0305519	-0.0422031
ENSG00000164713	25798	BRI3	-0.0525308	-0.155503	-0.145034	-0.859284	-0.0772892	-0.315574
ENSG00000184992	140707	BRI3BP	0.000206509	-0.000490398	0.281469	-3.35693	0.162902	-1.21736
ENSG00000182685	283870	BRICD5	0.169397	-0.185199	-0.0835206	-0.0682739	0.0609188	-0.0538829
ENSG00000198797	57795	BRINP2	-0.0777736	-0.0243015	0.125686	-0.0452136	-0.328648	-0.175248
ENSG00000136492	83990	BRIP1	0.111463	-0.325206	0.330673	-2.64027	0.0811884	-0.223907
ENSG00000113460	55299	BRIX1	-0.210874	-1.34237	0.264411	-2.23099	0.0582447	-0.168787
ENSG00000254999	55845	BRK1	-0.0584479	-0.207646	-0.0144454	-0.034253	-0.0171157	-0.0469516
ENSG00000174744	25855	BRMS1	-0.0810968	-0.181037	0.254548	-1.39367	0.197214	-0.931349
ENSG00000100916	84312	BRMS1L	0.10439	-0.127471	0.330284	-0.888895	0.473235	-2.00193
ENSG00000162819	148362	BROX	-0.122216	-0.672665	-0.0357364	-0.0976572	0.0757893	-0.33417
ENSG00000156983	7862	BRPF1	-0.0517634	-0.0874787	0.0849603	-0.183325	0.0775468	-0.1776
ENSG00000096070	27154	BRPF3	0.211497	-0.713278	0.015513	-0.0187425	0.335181	-1.97563
ENSG00000160469	84446	BRSK1	0.37078	-0.395367	0.265378	-0.231929	0.647124	-1.28523
ENSG00000174672	9024	BRSK2	-0.820113	-0.645576	-0.154218	-0.0551672	-1.06817	-1.18261
ENSG00000185658	54014	BRWD1	-0.0505842	-0.133578	0.143604	-0.769592	0.0542157	-0.169003
ENSG00000165288	254065	BRWD3	-0.291898	-3.28922	-0.28684	-3.23453	-0.194326	-1.62203
ENSG00000168000	26580	BSCL2	-0.115049	-0.415808	0.250745	-1.89463	-0.286037	-2.61524
ENSG00000160058	55108	BSDC1	-0.0662636	-0.292545	-0.144947	-1.24005	-0.0290164	-0.0998475
ENSG00000172270	682	BSG	-0.190637	-1.24183	-0.0324988	-0.0726074	-0.28925	-3.1514
ENSG00000164061	8927	BSN	0.616833	-0.776059	0.344471	-0.285378	1.46873	-4.98003
ENSG00000162399	7809	BSND	0.144052	-0.167918	-0.796575	-3.5683	-0.612333	-2.30296
ENSG00000119411	54836	BSPRY	-0.126501	-0.509851	0.113591	-0.442709	0.0393764	-0.0982084
ENSG00000130303	684	BST2	-0.0910019	-0.405873	0.158065	-1.17393	0.0991902	-0.53914
ENSG00000095564	9044	BTAF1	-0.21934	-3.28811	-0.13338	-1.2424	-0.28922	-6.21685
ENSG00000064726	53339	BTBD1	-0.176696	-1.78133	-0.00437846	-0.00977258	-0.1909	-2.29889
ENSG00000148925	84280	BTBD10	-0.212884	-1.33794	-0.285519	-2.43952	-0.222603	-1.62409
ENSG00000233436	643376	BTBD18	0.282307	-0.221133	-0.254782	-0.185898	-0.22351	-0.17193
ENSG00000222009	149478	BTBD19	0.0871595	-0.214507	-0.408324	-3.78209	-0.576571	-7.93552
ENSG00000133243	55643	BTBD2	0.0115019	-0.0187508	-0.0129224	-0.0217382	0.0738542	-0.220222
ENSG00000132640	22903	BTBD3	-0.0204188	-0.0463223	0.0999956	-0.469421	-0.0183654	-0.047171
ENSG00000184887	90135	BTBD6	-0.0548368	-0.120446	0.172387	-0.816939	0.183544	-1.01756
ENSG00000011114	55727	BTBD7	-0.103868	-0.351179	-0.170808	-0.873319	-0.158256	-0.837118
ENSG00000189195	284697	BTBD8	0.126449	-0.0458771	0.135132	-0.0508994	0.386136	-0.23642
ENSG00000183826	114781	BTBD9	0.0367605	-0.0812174	0.0104829	-0.0186418	-0.0305503	-0.0738929
ENSG00000169814	686	BTD	0.0322512	-0.0463223	0.251234	-1.11314	0.235468	-1.07707
ENSG00000145741	689	BTF3	-0.224208	-2.61733	-0.202284	-2.19605	-0.411462	-9.73758
ENSG00000134717	91408	BTF3L4	-0.212578	-2.14773	-0.096116	-0.485065	-0.031481	-0.0981478
ENSG00000133639	694	BTG1	0.217296	-3.09427	-0.435428	-11.772	0.256335	-4.7065
ENSG00000159388	7832	BTG2	-0.184677	-1.96159	-0.592299	-22.0827	-0.5973	-22.88
ENSG00000154640	10950	BTG3	-0.306216	-1.62116	0.316859	-1.93088	-0.0316422	-0.0541513
ENSG00000010671	695	BTK	-0.246791	-3.50072	-0.309027	-5.68718	-0.515397	-16.5583
ENSG00000112763	11120	BTN2A1	-0.0188562	-0.0251923	0.214435	-0.909589	0.223225	-1.08558
ENSG00000124508	10385	BTN2A2	-0.0838531	-0.59353	-0.484965	-20.1111	-0.798301	-54.5984
ENSG00000026950	11119	BTN3A1	-0.175528	-2.2383	-0.297964	-6.74372	-0.461305	-16.886
ENSG00000186470	11118	BTN3A2	-0.11439	-0.880861	-0.000452149	-0.00123688	0.0132538	-0.0424348
ENSG00000111801	10384	BTN3A3	-0.0213168	-0.0528868	-0.753471	-29.0248	-0.674036	-23.9056
ENSG00000165810	153579	BTNL9	-0.252338	-0.157434	0.0491644	-0.0210877	-0.190002	-0.120175
ENSG00000166167	8945	BTRC	0.0325508	-0.0512505	-0.132728	-0.385488	0.0190185	-0.032071
ENSG00000169679	699	BUB1	-0.306412	-3.41503	0.601767	-14.4459	0.455075	-8.39947
ENSG00000156970	701	BUB1B	-0.200069	-1.88006	0.314189	-4.9706	0.10917	-0.668182
ENSG00000154473	9184	BUB3	-0.207156	-3.17336	-0.00726113	-0.0198673	-0.329728	-8.78455
ENSG00000137656	84811	BUD13	0.0189228	-0.0251923	0.270111	-1.41956	0.112242	-0.315147
ENSG00000106245	8896	BUD31	-0.316654	-4.44752	-0.221126	-2.20164	-0.314329	-4.75198
ENSG00000112276	11149	BVES	0.409578	-0.290344	0.892829	-1.28319	0.801308	-1.13327
ENSG00000112578	705	BYSL	-0.0953445	-0.278032	0.0374563	-0.0734202	-0.116019	-0.4375
ENSG00000005379	9256	BZRAP1	0.547085	-2.84678	0.310075	-0.919567	1.10155	-13.1139
ENSG00000082153	9689	BZW1	-0.0200996	-0.0563339	0.213953	-2.96993	0.169614	-1.9961
ENSG00000136261	28969	BZW2	-0.190648	-1.40268	-0.0122926	-0.0255492	-0.3325	-4.70351
ENSG00000165507	11067	C10orf10	0.188804	-0.986457	-0.483571	-6.65089	-0.910796	-24.4799
ENSG00000148655	83938	C10orf11	0.0982844	-0.0302824	-0.0703973	-0.0220534	-0.0112396	-0.00320938
ENSG00000155640	26148	C10orf12	-0.0141929	-0.00665503	0.0953373	-0.0544769	0.0407557	-0.0232228
ENSG00000204161	170371	C10orf128	0.490225	-0.789164	-0.766252	-1.64584	0.390597	-0.584048
ENSG00000107815	56652	C10orf2	-0.146532	-0.798342	-0.0621764	-0.191204	-0.21698	-1.90536
ENSG00000166275	119032	C10orf32	0.114746	-0.195117	0.0140258	-0.0148087	0.077794	-0.126542
ENSG00000270316	NA	C10orf32-ASMT	0.284723	-0.142512	0.626826	-0.526441	0.218833	-0.110985
ENSG00000107738	64115	C10orf54	0.107526	-0.220998	-0.26521	-1.06432	0.0472058	-0.0794522
ENSG00000222047	414236	C10orf55	0.112901	-0.0420735	0.462535	-0.309724	1.00833	-1.46111
ENSG00000179133	256815	C10orf67	0.152296	-0.0528421	-0.0655152	-0.0204333	-0.357883	-0.188234
ENSG00000120029	79591	C10orf76	0.0387273	-0.0648714	0.0205781	-0.0319545	0.075721	-0.185531
ENSG00000119965	80007	C10orf88	-0.346703	-1.12407	0.0714165	-0.0901457	-0.118869	-0.204302
ENSG00000188373	387695	C10orf99	0.175735	-0.146369	0.607952	-1.28793	0.694959	-1.8457
ENSG00000137720	64776	C11orf1	-0.0961946	-0.257856	-0.0535409	-0.110653	-0.249806	-1.60849
ENSG00000171067	53838	C11orf24	-0.110424	-0.568168	0.0026985	-0.00531635	-0.240289	-2.84535
ENSG00000158636	56946	C11orf30	0.0433244	-0.118094	0.180969	-1.36595	0.273325	-3.4241
ENSG00000211450	280636	C11orf31	-0.0182659	-0.0269617	0.103907	-0.297081	0.0172765	-0.0307928
ENSG00000149179	79096	C11orf49	-0.0305786	-0.0725202	0.158447	-1.02217	0.0882065	-0.389483
ENSG00000149300	91894	C11orf52	0.59485	-0.385892	0.552739	-0.352694	0.502305	-0.328821
ENSG00000182919	28970	C11orf54	-0.228068	-1.86801	-0.104535	-0.43998	-0.271199	-2.90224
ENSG00000150776	55216	C11orf57	-0.200471	-1.51981	-0.220326	-1.88416	-0.405253	-6.80339
ENSG00000110696	10944	C11orf58	-0.0743655	-0.342333	0.105996	-0.666206	-0.0110933	-0.031076
ENSG00000109944	79864	C11orf63	-0.0309856	-0.0244395	-0.373677	-0.869421	0.0966766	-0.118771
ENSG00000166323	160140	C11orf65	-0.292917	-0.354519	-0.234629	-0.255424	-0.507842	-1.05451
ENSG00000175573	83638	C11orf68	0.113333	-0.408354	-0.0232701	-0.0439108	0.191508	-1.21864
ENSG00000180425	54494	C11orf71	0.161938	-0.55179	-0.0633292	-0.124846	0.222326	-1.13591
ENSG00000282682	54494	C11orf71	0.104037	-0.0290603	0.363769	-0.152391	0.477198	-0.254837
ENSG00000149196	51501	C11orf73	0.0177041	-0.0269404	0.0411255	-0.0778441	-0.0227293	-0.0435235
ENSG00000166352	119710	C11orf74	-0.0998461	-0.131595	0.0721727	-0.0865242	-0.0207145	-0.0222179
ENSG00000173715	79703	C11orf80	-0.154825	-0.358927	-0.0219492	-0.026714	-0.288672	-1.24973
ENSG00000168005	144097	C11orf84	0.0654062	-0.126511	0.575754	-7.18453	0.636671	-9.28544
ENSG00000188070	65998	C11orf95	-0.216792	-0.711959	0.145574	-0.371975	-0.00118161	-0.00112897
ENSG00000187479	387763	C11orf96	-0.556361	-1.97179	0.0713186	-0.0696574	-0.665869	-3.06854
ENSG00000278615	102288414	C11orf98	-0.137409	-0.464183	0.348121	-2.98328	0.392407	-4.05924
ENSG00000139637	60314	C12orf10	-0.381537	-5.86549	-0.172879	-1.22183	-0.611305	-16.0658
ENSG00000133641	91298	C12orf29	-0.268099	-3.15759	0.0232907	-0.0562614	-0.127194	-0.821548
ENSG00000047621	57102	C12orf4	-0.238681	-1.07903	-0.0353633	-0.0560363	-0.227761	-1.10574
ENSG00000157895	64897	C12orf43	-0.153709	-0.509851	0.126064	-0.381037	0.017488	-0.0299021
ENSG00000151131	121053	C12orf45	-0.125675	-0.167259	0.150481	-0.228283	-0.29699	-0.787817
ENSG00000111412	79794	C12orf49	-0.277104	-3.30696	-0.176132	-1.36867	-0.408634	-7.8563
ENSG00000165805	160419	C12orf50	0.0168874	-0.0113092	-0.0174203	-0.0112424	0.170179	-0.205964
ENSG00000111678	113246	C12orf57	-0.0729966	-0.178731	-0.17939	-0.842437	-0.321118	-2.84887
ENSG00000182993	144608	C12orf60	-0.166921	-0.1228	0.0414793	-0.0231129	0.300453	-0.349485
ENSG00000130921	91574	C12orf65	-0.0318652	-0.0922951	0.0024075	-0.00520953	0.0445645	-0.169825
ENSG00000174206	144577	C12orf66	-0.0346098	-0.0646168	-0.296155	-2.26181	-0.279881	-2.18766
ENSG00000204954	728568	C12orf73	-0.121588	-0.162566	0.108897	-0.142394	-0.385254	-1.28722
ENSG00000214215	338809	C12orf74	0.874944	-1.4793	-0.393924	-0.318958	0.831997	-1.49447
ENSG00000235162	387882	C12orf75	-0.231585	-0.400207	0.0850571	-0.0912173	0.105464	-0.138368
ENSG00000174456	400073	C12orf76	0.00179806	-0.00249238	-0.0413347	-0.0751961	-0.174923	-0.781698
ENSG00000133935	11161	C14orf1	0.0265128	-0.0463223	0.216654	-1.22041	0.212536	-1.28961
ENSG00000179933	55017	C14orf119	-0.0485652	-0.0874787	0.118885	-0.348604	0.0926715	-0.256193
ENSG00000170270	84520	C14orf142	-0.21681	-0.885293	-0.0731927	-0.147898	-0.365586	-2.68062
ENSG00000133943	80017	C14orf159	0.0921343	-0.330893	0.0383364	-0.0910728	0.259693	-2.6012
ENSG00000087302	51637	C14orf166	-0.185988	-1.73848	-0.0671244	-0.279287	-0.32534	-5.83642
ENSG00000170468	79697	C14orf169	0.0130895	-0.0161858	0.0945792	-0.196803	0.0466342	-0.0816265
ENSG00000156411	9556	C14orf2	-0.0600462	-0.17821	0.126443	-0.633791	-0.00115961	-0.00190161
ENSG00000179476	122525	C14orf28	0.521775	-0.491256	0.719407	-0.925509	0.548952	-0.613238
ENSG00000139971	145407	C14orf37	-0.126012	-0.439359	-0.430686	-4.8127	-0.577231	-9.0531
ENSG00000140104	122616	C14orf79	0.29266	-1.07445	-0.106469	-0.184057	0.0308676	-0.0421183
ENSG00000185347	283643	C14orf80	0.155842	-0.364038	0.324087	-1.46911	0.350067	-1.86304
ENSG00000100802	60686	C14orf93	-0.310279	-1.4276	-0.270336	-1.10604	-0.30903	-1.57329
ENSG00000156206	161502	C15orf26	0.748089	-1.0627	-0.169328	-0.0902804	0.443544	-0.450119
ENSG00000169758	123591	C15orf27	0.189064	-0.155608	0.145292	-0.105965	0.430201	-0.690109
ENSG00000250021	100526783	C15orf38-AP3S2	-0.559555	-0.481669	-0.0602529	-0.0242291	-0.320889	-0.221605
ENSG00000167173	56905	C15orf39	0.0145339	-0.0262597	-0.382064	-5.17544	-0.19135	-1.39167
ENSG00000169609	123207	C15orf40	-0.107483	-0.296494	-0.0374346	-0.0657616	-0.10695	-0.332945
ENSG00000186073	84529	C15orf41	-0.120779	-0.135368	0.10079	-0.107752	-0.126802	-0.165088
ENSG00000188549	388115	C15orf52	0.924368	-1.40151	0.935481	-1.46602	0.854047	-1.33483
ENSG00000128891	90416	C15orf57	-0.0847809	-0.159698	-0.257182	-1.06561	-0.249007	-1.10391
ENSG00000205363	388135	C15orf59	-0.157663	-0.0548766	0.64734	-0.472541	-0.0634796	-0.0225567
ENSG00000189227	145853	C15orf61	-0.193025	-0.78396	0.00416654	-0.00548264	-0.212596	-1.05951
ENSG00000188277	643338	C15orf62	-0.0765302	-0.0348149	-0.0354739	-0.0155247	-0.0224537	-0.0107684
ENSG00000261652	145788	C15orf65	-0.286675	-0.705858	-0.416666	-1.44626	-0.827425	-5.76999
ENSG00000130731	84326	C16orf13	-0.112206	-0.296969	0.135231	-0.42345	-0.175758	-0.736437
ENSG00000166780	89927	C16orf45	-0.0671704	-0.10456	0.323542	-1.56662	0.202341	-0.694252
ENSG00000166455	123775	C16orf46	-0.324147	-0.191881	0.119618	-0.0519745	0.00630313	-0.00203843
ENSG00000185716	730094	C16orf52	-0.210006	-0.693111	-0.055487	-0.0880458	-0.18639	-0.63347
ENSG00000185716	730094	C16orf52	-0.210006	-0.693111	-0.055487	-0.0880458	-0.18639	-0.63347
ENSG00000185716	102725138	C16orf52	-0.210006	-0.693111	-0.055487	-0.0880458	-0.18639	-0.63347
ENSG00000185716	102725138	C16orf52	-0.210006	-0.693111	-0.055487	-0.0880458	-0.18639	-0.63347
ENSG00000185905	283897	C16orf54	0.0494861	-0.0535317	-0.0612695	-0.0709601	0.425323	-1.92886
ENSG00000185905	283897	C16orf54	0.0494861	-0.0535317	-0.0612695	-0.0709601	0.425323	-1.92886
ENSG00000185905	105369277	C16orf54	0.0494861	-0.0535317	-0.0612695	-0.0709601	0.425323	-1.92886
ENSG00000185905	105369277	C16orf54	0.0494861	-0.0535317	-0.0612695	-0.0709601	0.425323	-1.92886
ENSG00000140688	64755	C16orf58	-0.131659	-0.642002	-0.11348	-0.509575	-0.324243	-4.17426
ENSG00000162062	80178	C16orf59	-0.216287	-0.725719	0.27993	-1.26566	0.143063	-0.403506
ENSG00000103544	57020	C16orf62	0.116279	-0.347068	0.30738	-2.25526	0.453963	-5.34136
ENSG00000125149	80262	C16orf70	-0.0741128	-0.202983	0.145778	-0.659932	0.00629479	-0.0119251
ENSG00000166246	146562	C16orf71	-0.080527	-0.048288	-0.00376565	-0.0018998	-0.00413791	-0.00190161
ENSG00000182831	29035	C16orf72	-0.189655	-5.24951	-0.113179	-1.88847	-0.22508	-8.01213
ENSG00000154102	404550	C16orf74	-0.307281	-0.333026	-0.121982	-0.0873315	-0.224409	-0.231668
ENSG00000159761	388284	C16orf86	0.332561	-0.577291	-0.0835807	-0.0681885	0.419533	-1.01647
ENSG00000155330	388272	C16orf87	-0.099397	-0.280197	0.0608681	-0.13725	0.0442089	-0.0992075
ENSG00000153446	146556	C16orf89	0.19329	-0.0701047	0.461916	-0.253283	0.820791	-0.750123
ENSG00000174109	283951	C16orf91	-0.0949149	-0.226766	0.266678	-1.52469	0.0606902	-0.135132
ENSG00000196118	90835	C16orf93	-0.142788	-0.235114	0.283524	-0.830501	0.177281	-0.392889
ENSG00000260456	100506581	C16orf95	-0.105987	-0.0876433	0.255765	-0.346025	0.337568	-0.618083
ENSG00000205832	342346	C16orf96	0.0796279	-0.0243937	0.089572	-0.0305903	0.492557	-0.325629
ENSG00000180336	284071	C17orf104	0.098984	-0.0592046	0.208322	-0.168284	0.14487	-0.112059
ENSG00000231256	284067	C17orf105	-0.405867	-0.203367	0.29598	-0.134467	-0.0546681	-0.0196257
ENSG00000205710	100130311	C17orf107	0.248294	-0.205249	0.126716	-0.0788051	0.235837	-0.215493
ENSG00000258315	124944	C17orf49	0.0887702	-0.20992	-0.163976	-0.602749	-0.0197932	-0.0349898
ENSG00000212719	339263	C17orf51	0.262424	-0.380004	0.289323	-0.461818	0.58283	-1.95098
ENSG00000125319	78995	C17orf53	-0.11589	-0.254218	0.24971	-1.04498	0.258675	-1.23116
ENSG00000186665	284018	C17orf58	0.358744	-1.09067	0.293625	-0.760477	0.383851	-1.39656
ENSG00000196544	54785	C17orf59	-0.142988	-0.220623	-0.172766	-0.311837	-0.131223	-0.221391
ENSG00000178927	79415	C17orf62	0.00816846	-0.0149504	-0.153961	-0.876557	-0.167112	-1.12348
ENSG00000214226	339210	C17orf67	-0.179457	-0.235202	0.261205	-0.475168	0.0418829	-0.0404953
ENSG00000108666	64149	C17orf75	-0.115454	-0.557341	0.00801494	-0.0160182	-0.132664	-0.812267
ENSG00000141219	55028	C17orf80	-0.0825585	-0.38907	-0.141268	-1.05065	-0.150602	-1.31127
ENSG00000074356	55421	C17orf85	-0.0985056	-0.686235	0.00410701	-0.0100281	0.00796698	-0.0242554
ENSG00000224877	284184	C17orf89	0.0860565	-0.184805	0.258173	-1.30051	0.0780824	-0.181045
ENSG00000273604	100170841	C17orf96	0.0775696	-0.122381	-0.0883141	-0.151188	0.0214926	-0.0292476
ENSG00000187624	400566	C17orf97	0.210676	-0.309293	0.215941	-0.333549	0.336667	-0.806484
ENSG00000141428	83608	C18orf21	-0.123617	-0.377709	0.0650307	-0.142891	-0.0381529	-0.077708
ENSG00000152242	147339	C18orf25	-0.101386	-0.633131	0.0810566	-0.442133	-0.00772599	-0.0215573
ENSG00000177576	497661	C18orf32	-0.0994781	-0.245736	0.116706	-0.335453	0.0983756	-0.27893
ENSG00000177576	497661	C18orf32	-0.0994781	-0.245736	0.116706	-0.335453	0.0983756	-0.27893
ENSG00000177576	100526842	C18orf32	-0.0994781	-0.245736	0.116706	-0.335453	0.0983756	-0.27893
ENSG00000177576	100526842	C18orf32	-0.0994781	-0.245736	0.116706	-0.335453	0.0983756	-0.27893
ENSG00000166845	162681	C18orf54	-0.216121	-0.433699	0.0422618	-0.0444177	0.263739	-0.73355
ENSG00000141452	29919	C18orf8	-0.157055	-0.659793	0.116512	-0.40554	0.0221163	-0.044497
ENSG00000131943	83636	C19orf12	0.0765789	-0.179321	0.0542953	-0.10994	-0.0149675	-0.0262379
ENSG00000228300	55009	C19orf24	-0.149877	-0.400195	0.00791334	-0.00935427	-0.216849	-0.885103
ENSG00000119559	148223	C19orf25	-0.103265	-0.299718	-0.294815	-2.14826	-0.245269	-1.6231
ENSG00000188305	374872	C19orf35	0.105426	-0.0469892	-0.0452983	-0.0178733	0.508154	-0.5319
ENSG00000214212	255809	C19orf38	0.123436	-0.146398	-0.171346	-0.236379	0.187209	-0.311641
ENSG00000123144	79002	C19orf43	-0.0414578	-0.0736007	0.147369	-0.5227	0.0987352	-0.292592
ENSG00000105072	84167	C19orf44	-0.39035	-2.00408	-0.00735196	-0.00755704	-0.197251	-0.620818
ENSG00000198723	374877	C19orf45	0.993541	-1.34471	0.587876	-0.49775	0.924571	-1.29982
ENSG00000160392	126526	C19orf47	0.0764024	-0.125528	0.40361	-2.43952	0.216099	-0.776454
ENSG00000167747	84798	C19orf48	-0.247003	-2.04275	-0.0763373	-0.24915	-0.426545	-6.72703
ENSG00000142444	90580	C19orf52	-0.160193	-0.476062	0.0523354	-0.0889518	-0.124655	-0.352741
ENSG00000104979	28974	C19orf53	-0.101417	-0.267773	0.178981	-0.75047	0.13639	-0.502951
ENSG00000188493	284325	C19orf54	-0.059291	-0.0580898	-0.178933	-0.285166	-0.165826	-0.278737
ENSG00000132016	79173	C19orf57	1.06578	-1.47804	0.679372	-0.614712	1.79747	-4.8805
ENSG00000006015	55049	C19orf60	0.17852	-0.347923	0.116154	-0.18147	0.181684	-0.408275
ENSG00000130813	55337	C19orf66	0.24159	-1.07399	-0.127543	-0.335002	0.41973	-3.60204
ENSG00000188032	646457	C19orf67	0.420275	-0.396396	0.519598	-0.594469	0.506391	-0.629632
ENSG00000185453	374920	C19orf68	-0.185339	-0.147421	-0.112176	-0.0741717	-0.0369556	-0.0232731
ENSG00000174917	125988	C19orf70	-0.00118712	-0.00183728	0.220805	-1.44803	0.0601015	-0.168385
ENSG00000183397	100128569	C19orf71	-0.0217606	-0.0192562	-0.127338	-0.175857	-0.314208	-0.876477
ENSG00000221916	55150	C19orf73	0.0965025	-0.0442631	-0.330587	-0.234956	0.550667	-0.651125
ENSG00000197223	10438	C1D	-0.0534799	-0.0672073	0.149504	-0.310563	0.149542	-0.337818
ENSG00000106392	56913	C1GALT1	-0.143117	-0.719412	-0.0148204	-0.0296164	-0.160551	-1.01085
ENSG00000171155	29071	C1GALT1C1	-0.0601957	-0.200961	0.304091	-4.26161	0.104127	-0.568334
ENSG00000163362	55765	C1orf106	-0.577532	-16.072	-0.171241	-1.3901	-1.10622	-60.7312
ENSG00000116922	54955	C1orf109	-0.283202	-3.39753	-0.0216158	-0.0508854	-0.297628	-4.09945
ENSG00000000460	55732	C1orf112	-0.326583	-2.46069	0.264022	-1.71265	0.0249031	-0.0480161
ENSG00000162817	79762	C1orf115	1.08264	-1.76873	0.00131409	-0.00049736	1.30546	-2.88198
ENSG00000182795	79098	C1orf116	0.748947	-0.611385	0.284045	-0.130222	1.35319	-2.19294
ENSG00000197982	127687	C1orf122	0.123911	-0.249649	0.161562	-0.402063	0.321463	-1.57653
ENSG00000162384	54987	C1orf123	0.0623021	-0.123265	0.00178015	-0.00230537	-0.0346197	-0.0651117
ENSG00000175262	148345	C1orf127	0.814625	-0.745448	0.203476	-0.0839836	1.43061	-2.55448
ENSG00000143633	128061	C1orf131	-0.0375253	-0.0843527	0.135735	-0.653778	0.0615055	-0.193425
ENSG00000157330	93190	C1orf158	0.359923	-0.212342	0.247203	-0.124657	0.223359	-0.12093
ENSG00000131591	54991	C1orf159	-0.0722488	-0.115022	0.0760935	-0.127712	0.0919373	-0.185486
ENSG00000215910	NA	C1orf167	-0.61803	-0.50454	-0.366993	-0.224239	-0.762828	-0.833286
ENSG00000187889	199920	C1orf168	0.668359	-0.424903	0.388427	-0.181596	0.391518	-0.203115
ENSG00000198912	339448	C1orf174	-0.00178741	-0.00262478	0.190136	-0.974766	0.418939	-5.17616
ENSG00000162398	163747	C1orf177	0.254733	-0.114414	-0.137107	-0.0513003	0.295305	-0.161591
ENSG00000263961	440712	C1orf186	0.0986574	-0.211817	-0.33403	-1.92045	0.0189145	-0.0293858
ENSG00000119280	84886	C1orf198	0.236701	-1.05874	0.183024	-0.654619	0.330668	-2.28662
ENSG00000188004	284677	C1orf204	1.56238	-4.22884	0.485755	-0.404446	1.29915	-3.10109
ENSG00000116667	81563	C1orf21	-0.088148	-0.320362	-0.151794	-0.86936	-0.274575	-3.00423
ENSG00000142686	127703	C1orf216	0.160138	-0.687876	-0.00872859	-0.0139465	0.137854	-0.594631
ENSG00000239887	400793	C1orf226	0.620808	-0.505623	-1.21322	-1.57321	-0.626891	-0.529641
ENSG00000198520	339541	C1orf228	0.698714	-2.00415	0.0582295	-0.0391381	0.945545	-4.14189
ENSG00000228594	643988	C1orf233	0.152974	-0.322308	-0.101969	-0.174668	0.0754715	-0.127128
ENSG00000157181	54953	C1orf27	-0.271893	-3.90593	-0.0981353	-0.546239	-0.418139	-9.96063
ENSG00000143793	79169	C1orf35	0.270165	-0.811631	0.185871	-0.425499	0.516923	-3.26675
ENSG00000143612	25912	C1orf43	-0.285387	-3.71451	-0.0859418	-0.383383	-0.345095	-5.93704
ENSG00000164008	79078	C1orf50	-0.070455	-0.0870079	-0.0199268	-0.0199309	0.0238789	-0.0278815
ENSG00000162642	148423	C1orf52	-0.175395	-0.543898	0.0157405	-0.020795	0.0836593	-0.190783
ENSG00000203724	388722	C1orf53	0.628774	-1.12909	0.153634	-0.106993	0.943503	-2.85402
ENSG00000118292	79630	C1orf54	-0.552342	-0.524961	0.152285	-0.0780402	-0.0166679	-0.00744506
ENSG00000143443	54964	C1orf56	-0.0371357	-0.0264556	0.143196	-0.156795	0.106097	-0.11516
ENSG00000125462	10485	C1orf61	0.176491	-0.0747451	0.0893378	-0.0337159	0.0349837	-0.013719
ENSG00000183888	149563	C1orf64	0.643917	-0.462414	0.725629	-0.592709	0.401502	-0.23935
ENSG00000162757	148304	C1orf74	-0.0629431	-0.113913	0.00123868	-0.00172786	-0.0825057	-0.190189
ENSG00000203685	375057	C1orf95	0.399553	-0.292545	0.413505	-0.322211	1.27017	-2.8857
ENSG00000173372	712	C1QA	0.867424	-0.913628	0.983358	-1.20392	1.66671	-3.82743
ENSG00000108561	708	C1QBP	-0.214038	-1.63962	0.111118	-0.491644	-0.147822	-0.903593
ENSG00000165985	389941	C1QL3	-0.405051	-0.882527	-0.115915	-0.118285	-0.380976	-0.884616
ENSG00000173918	114897	C1QTNF1	1.1837	-2.06758	0.200165	-0.0933136	1.32593	-2.88986
ENSG00000273294	NA	C1QTNF3-AMACR	-0.262976	-0.147146	-0.089286	-0.0378148	-0.261371	-0.165295
ENSG00000133466	114904	C1QTNF6	0.340999	-2.03473	0.11172	-0.258223	0.153998	-0.488968
ENSG00000159403	715	C1R	0.170902	-0.0578829	-0.0945592	-0.0305114	0.0157026	-0.00509178
ENSG00000139178	51279	C1RL	0.380295	-0.696623	-0.362872	-0.601212	0.349608	-0.675907
ENSG00000182326	716	C1S	0.406853	-0.235202	0.158205	-0.0628305	0.106789	-0.0449522
ENSG00000166278	717	C2	0.774142	-3.98943	-0.343946	-0.726504	0.587223	-2.4612
ENSG00000149609	128864	C20orf144	0.205711	-0.17507	0.462603	-0.706319	0.575205	-1.18996
ENSG00000088854	25943	C20orf194	0.799679	-0.88493	0.783165	-0.867566	1.00703	-1.57108
ENSG00000171984	149840	C20orf196	0.0409231	-0.038317	0.102635	-0.12887	0.132955	-0.209516
ENSG00000101084	55969	C20orf24	0.0163393	-0.0315203	0.34606	-4.64931	0.355488	-5.16638
ENSG00000101220	54976	C20orf27	-0.0370009	-0.0715999	0.134844	-0.5227	0.0299588	-0.0634886
ENSG00000196476	140680	C20orf96	0.18575	-0.226318	-0.0412442	-0.0319545	0.561821	-1.93944
ENSG00000160226	755	C21orf2	0.13065	-0.325004	0.0841574	-0.167284	-0.0763406	-0.161079
ENSG00000160221	8209	C21orf33	-0.186569	-0.191225	0.0845584	-0.0649604	-0.107372	-0.100067
ENSG00000160221	8209	C21orf33	-0.186569	-0.191225	0.0845584	-0.0649604	-0.107372	-0.100067
ENSG00000160221	102724023	C21orf33	-0.186569	-0.191225	0.0845584	-0.0649604	-0.107372	-0.100067
ENSG00000160221	102724023	C21orf33	-0.186569	-0.191225	0.0845584	-0.0649604	-0.107372	-0.100067
ENSG00000160298	54058	C21orf58	0.0880123	-0.196264	0.275995	-1.5421	0.419884	-3.87657
ENSG00000159079	56683	C21orf59	-0.157471	-0.911924	0.297318	-3.40376	0.0742107	-0.279365
ENSG00000154642	54149	C21orf91	0.0451025	-0.0804554	-0.14481	-0.484259	0.211091	-1.08764
ENSG00000169314	150248	C22orf15	-0.131274	-0.0578829	0.23481	-0.131624	0.265425	-0.174641
ENSG00000128346	84645	C22orf23	0.405685	-0.275022	0.122198	-0.0513078	0.438657	-0.3539
ENSG00000215012	79680	C22orf29	-0.0848021	-0.205263	0.260099	-1.60376	-0.068905	-0.172008
ENSG00000242259	128977	C22orf39	0.050251	-0.0793332	-0.0307329	-0.0439108	-0.0484101	-0.0859866
ENSG00000184208	79640	C22orf46	-0.0166573	-0.0233993	0.28316	-1.68872	0.0656888	-0.149372
ENSG00000157617	25966	C2CD2	-0.173529	-1.27682	-0.010633	-0.0225994	-0.0533532	-0.188439
ENSG00000172375	9854	C2CD2L	-0.127191	-0.500972	-0.0449752	-0.101441	0.0743673	-0.23906
ENSG00000168014	26005	C2CD3	0.0286088	-0.0512857	0.191883	-0.991873	0.121908	-0.474319
ENSG00000198535	145741	C2CD4A	0.591667	-1.88322	-0.78496	-2.77934	-0.289544	-0.492861
ENSG00000205502	388125	C2CD4B	0.778244	-0.674203	0.179609	-0.0691649	1.05312	-1.37562
ENSG00000111731	9847	C2CD5	-0.0148647	-0.0293949	-0.110693	-0.515558	0.0469468	-0.148828
ENSG00000273045	150590	C2orf15	0.0844157	-0.0854011	0.000798045	-0.000625959	-0.0347308	-0.0339588
ENSG00000221843	84226	C2orf16	-0.10235	-0.0574526	0.0687105	-0.0373283	0.104838	-0.0696014
ENSG00000115998	54980	C2orf42	-0.0255407	-0.0430894	-0.380211	-3.3667	-0.193611	-0.993563
ENSG00000163026	80304	C2orf44	-0.0638615	-0.196963	0.244107	-2.33832	0.168365	-1.21826
ENSG00000162972	79568	C2orf47	-0.138862	-0.348895	0.074182	-0.137138	0.1438	-0.428116
ENSG00000135974	79074	C2orf49	-0.103739	-0.402287	-0.123532	-0.560134	-0.0906736	-0.363346
ENSG00000150873	130813	C2orf50	0.652648	-0.508812	0.67715	-0.562795	0.966002	-1.2187
ENSG00000172478	79919	C2orf54	0.130839	-0.2011	-0.89004	-7.08827	-0.909124	-7.76054
ENSG00000239605	285051	C2orf61	0.343326	-0.192542	0.580601	-0.473328	-0.0250399	-0.00943743
ENSG00000168887	388969	C2orf68	-0.0444466	-0.115936	0.0944922	-0.381613	-0.00582423	-0.0125571
ENSG00000178074	205327	C2orf69	-0.215097	-0.705466	0.0573558	-0.090563	0.00362427	-0.00474185
ENSG00000204128	257407	C2orf72	0.565226	-0.408597	0.0919597	-0.0337159	0.61089	-0.533177
ENSG00000237651	339804	C2orf74	0.0267657	-0.0307207	0.134759	-0.287109	0.048045	-0.0734182
ENSG00000186132	130355	C2orf76	0.0149387	-0.0136774	0.241366	-0.575573	0.200786	-0.458504
ENSG00000159239	388963	C2orf81	-0.0568513	-0.142786	-0.291245	-2.50927	-0.384418	-4.67235
ENSG00000182600	389084	C2orf82	-0.698329	-0.4921	0.483102	-0.297504	0.40993	-0.25114
ENSG00000187699	84281	C2orf88	0.0137183	-0.00514069	0.0214035	-0.00755704	-0.248847	-0.164381
ENSG00000205086	400950	C2orf91	-0.248735	-0.124111	-0.0223746	-0.00729185	0.125674	-0.0594787
ENSG00000125730	718	C3	0.927304	-1.24649	0.320296	-0.192906	0.903002	-1.32452
ENSG00000171860	719	C3AR1	0.915151	-7.64746	0.659148	-3.9561	1.11879	-12.3856
ENSG00000114405	57415	C3orf14	0.538585	-0.363457	0.52071	-0.355787	1.21594	-1.91087
ENSG00000163608	25871	C3orf17	-0.162982	-1.41685	-0.137791	-1.04055	-0.297239	-5.12919
ENSG00000088543	51161	C3orf18	0.0578231	-0.0711646	-0.0706544	-0.0919507	0.0488237	-0.0659269
ENSG00000131379	84077	C3orf20	0.104614	-0.0502953	-0.697175	-0.871343	-0.205931	-0.135748
ENSG00000174928	285315	C3orf33	0.469311	-1.07893	0.396284	-0.793127	0.413304	-0.949151
ENSG00000179021	285237	C3orf38	0.104546	-0.47669	0.0826549	-0.328335	0.20563	-1.95007
ENSG00000163632	NA	C3orf49	-0.188942	-0.0747451	0.104375	-0.0381692	-0.0554196	-0.021032
ENSG00000181744	205428	C3orf58	0.0731088	-0.13692	0.0873094	-0.182356	0.278769	-1.52971
ENSG00000188315	375341	C3orf62	-0.0708544	-0.104518	-0.14042	-0.294596	-0.307106	-1.28965
ENSG00000163689	200844	C3orf67	-0.068176	-0.0752639	-0.361744	-1.08795	-0.34874	-1.12081
ENSG00000187068	285382	C3orf70	0.248248	-0.116691	0.572439	-0.447053	0.190207	-0.0923792
ENSG00000244731	720	C4A	0.78571	-4.89377	-1.34402	-14.7522	0.151692	-0.253193
ENSG00000224389	721	C4B	1.10516	-7.42954	-1.34006	-10.8876	0.303904	-0.639975
ENSG00000123843	725	C4BPB	0.152668	-0.19821	0.0139925	-0.0104638	-0.0529264	-0.0541513
ENSG00000138813	84103	C4orf17	0.0667295	-0.0195024	0.249592	-0.0950133	0.896075	-0.821174
ENSG00000154274	55286	C4orf19	0.227057	-0.134771	-0.024323	-0.00920413	-0.243867	-0.164236
ENSG00000056050	54969	C4orf27	0.0508843	-0.0956973	0.549155	-7.3619	0.4262	-4.58077
ENSG00000164074	80167	C4orf29	-0.344425	-3.24039	-0.245534	-1.67336	-0.208976	-1.34166
ENSG00000164096	401152	C4orf3	0.0215683	-0.0412468	0.0304769	-0.0631649	-0.0463303	-0.123969
ENSG00000174749	132720	C4orf32	0.0237925	-0.0136656	0.0524	-0.0334815	-0.0324494	-0.0217189
ENSG00000151470	132321	C4orf33	-0.152062	-0.308985	-0.216317	-0.575141	-0.160265	-0.380403
ENSG00000163633	132989	C4orf36	-0.0700381	-0.0830854	-0.2768	-0.721029	-0.164288	-0.324034
ENSG00000163633	132989	C4orf36	-0.0700381	-0.0830854	-0.2768	-0.721029	-0.164288	-0.324034
ENSG00000163633	100506746	C4orf36	-0.0700381	-0.0830854	-0.2768	-0.721029	-0.164288	-0.324034
ENSG00000163633	100506746	C4orf36	-0.0700381	-0.0830854	-0.2768	-0.721029	-0.164288	-0.324034
ENSG00000205208	201725	C4orf46	-0.346762	-1.88702	-0.148505	-0.396351	-0.299524	-1.57437
ENSG00000243449	401115	C4orf48	0.329511	-0.329454	0.220499	-0.179182	0.306212	-0.331216
ENSG00000181215	NA	C4orf50	-0.162853	-0.416632	-0.379534	-2.09275	-0.778883	-9.14007
ENSG00000106804	727	C5	0.114259	-0.117621	-0.385176	-0.821454	0.416074	-1.16581
ENSG00000197405	728	C5AR1	-0.140438	-0.096181	-1.04062	-2.8375	-0.613673	-1.15305
ENSG00000134830	27202	C5AR2	0.185188	-0.49905	0.382317	-2.10388	0.303193	-1.43877
ENSG00000113583	56951	C5orf15	-0.0949981	-0.329792	0.18623	-1.17378	0.337163	-4.14782
ENSG00000082213	55322	C5orf22	-0.170151	-1.15935	0.157318	-1.04314	-0.120601	-0.68228
ENSG00000181904	134553	C5orf24	-0.120961	-0.595226	-0.125865	-0.661177	-0.174315	-1.34028
ENSG00000151881	64417	C5orf28	-0.229711	-1.07893	-0.628041	-8.13909	-0.559986	-6.82005
ENSG00000181751	90355	C5orf30	-0.154427	-0.901291	-0.176039	-1.18371	-0.246797	-2.48645
ENSG00000172244	375444	C5orf34	-0.0145354	-0.0181127	0.332843	-1.92783	0.144756	-0.435365
ENSG00000197603	65250	C5orf42	0.280325	-0.211817	-0.184427	-0.10988	0.126231	-0.0782194
ENSG00000161010	51149	C5orf45	-0.0652533	-0.182817	0.131971	-0.608451	0.102173	-0.428294
ENSG00000205765	285636	C5orf51	-0.0980086	-0.571144	-0.0155162	-0.0411315	-0.0751669	-0.409025
ENSG00000197536	NA	C5orf56	-0.0696287	-0.160549	-0.396255	-3.63462	-0.37759	-3.55898
ENSG00000164241	401207	C5orf63	0.0343607	-0.0508225	-0.134945	-0.357337	-0.0840584	-0.188439
ENSG00000186577	221491	C6orf1	-0.068793	-0.100656	0.283698	-1.07356	0.288644	-1.21893
ENSG00000196821	64771	C6orf106	-0.192763	-1.77877	0.08811	-0.423038	-0.0865362	-0.447318
ENSG00000185127	387263	C6orf120	-0.0879542	-0.490694	0.00119543	-0.00265608	-0.0798811	-0.470102
ENSG00000188112	647024	C6orf132	0.126651	-0.0453484	0.678358	-0.542593	0.373159	-0.220775
ENSG00000204564	221545	C6orf136	0.179376	-0.365973	0.262927	-0.748408	0.254285	-0.773
ENSG00000197261	135398	C6orf141	-0.136475	-0.0517331	0.661017	-0.583369	-0.289827	-0.158509
ENSG00000203872	206412	C6orf163	-0.131782	-0.0594719	-0.469995	-0.378449	-0.53003	-0.510183
ENSG00000130349	51250	C6orf203	-0.101662	-0.236499	0.159315	-0.528311	0.0685527	-0.153014
ENSG00000189325	389384	C6orf222	1.25602	-2.45814	0.792564	-0.968302	1.30762	-2.93808
ENSG00000181577	221416	C6orf223	1.57329	-2.86117	1.24862	-1.77608	1.66574	-3.53272
ENSG00000221821	441150	C6orf226	0.402227	-0.536707	0.158605	-0.121653	0.611993	-1.36807
ENSG00000204420	80739	C6orf25	0.343713	-0.17152	0.365479	-0.191319	0.662259	-0.572339
ENSG00000204439	57827	C6orf47	0.0256327	-0.0363614	0.0228952	-0.0336045	0.166582	-0.616388
ENSG00000204387	50854	C6orf48	-0.319003	-3.3792	-0.477236	-7.9429	-0.759385	-20.9235
ENSG00000278224	NA	C6orf49	0.967969	-0.781128	0.34951	-0.147168	0.557411	-0.333234
ENSG00000137434	347744	C6orf52	-0.192643	-0.104597	-0.283877	-0.183674	-0.471041	-0.451824
ENSG00000112308	81688	C6orf62	0.00292029	-0.00795551	-0.0801929	-0.578231	-0.0548809	-0.331213
ENSG00000198663	221477	C6orf89	-0.0381495	-0.13545	-0.0558438	-0.249546	-0.147005	-1.52327
ENSG00000136197	79020	C7orf25	0.50849	-0.787804	0.573555	-1.02344	0.236912	-0.240272
ENSG00000146576	79034	C7orf26	-0.03359	-0.0539485	0.0417262	-0.0724066	0.151324	-0.578532
ENSG00000153790	136895	C7orf31	0.0240555	-0.0125988	-0.437749	-0.527711	-0.199229	-0.170803
ENSG00000146826	55262	C7orf43	0.11826	-0.273113	0.214147	-0.796977	0.391357	-2.86015
ENSG00000122783	78996	C7orf49	0.00142458	-0.0030857	0.141288	-1.14887	0.0548426	-0.240824
ENSG00000146540	84310	C7orf50	0.164063	-0.55483	0.65806	-9.36649	0.439368	-4.28054
ENSG00000164898	154791	C7orf55	0.0928988	-0.21903	0.118907	-0.339746	0.121419	-0.383873
ENSG00000146963	51631	C7orf55-LUC7L2	-0.0525169	-0.196388	0.0897774	-0.489797	-0.0269571	-0.0880324
ENSG00000164603	154743	C7orf60	-0.226325	-0.955232	-0.293147	-1.60981	-0.165698	-0.606793
ENSG00000243317	647087	C7orf73	-0.0237392	-0.0588298	-0.0180409	-0.0436873	0.000577872	-0.000992328
ENSG00000176919	733	C8G	0.876656	-0.963842	0.698077	-0.639368	0.90507	-1.15284
ENSG00000182307	65265	C8orf33	-0.076958	-0.217369	0.231887	-1.65528	0.103172	-0.401461
ENSG00000165084	116328	C8orf34	-0.264902	-0.110732	-0.369877	-0.183479	-0.153625	-0.0628122
ENSG00000156172	157657	C8orf37	0.187743	-0.223411	0.201103	-0.258148	0.334698	-0.684332
ENSG00000213865	56260	C8orf44	0.107176	-0.0656237	-0.00783966	-0.00386335	-0.129802	-0.0950212
ENSG00000270024	100533105	C8orf44-SGK3	0.140557	-0.0578829	0.00571657	-0.0018998	0.912119	-1.28963
ENSG00000241852	541565	C8orf58	-0.0316922	-0.0164276	-0.601413	-1.01762	0.0669075	-0.0451731
ENSG00000176731	401466	C8orf59	-0.0969473	-0.233954	0.112175	-0.311443	-0.0445217	-0.0885351
ENSG00000189376	84933	C8orf76	-0.0563976	-0.103121	0.162145	-0.559539	0.00649376	-0.00988351
ENSG00000213563	414919	C8orf82	-0.0844378	-0.139335	-0.155507	-0.367663	-0.00918198	-0.0118256
ENSG00000198917	51490	C9orf114	-0.0390411	-0.0890142	0.165232	-0.943064	0.1125	-0.51235
ENSG00000160345	138162	C9orf116	0.442981	-0.810214	0.185813	-0.185763	0.396209	-0.740971
ENSG00000160401	286207	C9orf117	-0.0643966	-0.0654866	0.11083	-0.141035	0.043468	-0.0476823
ENSG00000174038	138724	C9orf131	0.438245	-0.241922	0.1611	-0.0600417	0.0509642	-0.0186891
ENSG00000148362	286257	C9orf142	0.0329249	-0.0521188	0.273338	-1.56536	0.167198	-0.668054
ENSG00000188959	401546	C9orf152	0.209672	-0.0793332	0.355829	-0.171811	0.447739	-0.271507
ENSG00000136932	51531	C9orf156	-0.136807	-0.26075	0.0671706	-0.0938389	-0.165336	-0.401672
ENSG00000171159	79095	C9orf16	0.114509	-0.217244	-0.0624914	-0.0925905	0.0320564	-0.0463769
ENSG00000232434	389813	C9orf172	0.168616	-0.392831	-0.43895	-2.39642	-0.0564133	-0.0875332
ENSG00000197768	441476	C9orf173	0.411078	-0.330595	0.286303	-0.189188	0.485348	-0.499728
ENSG00000148120	84909	C9orf3	0.110218	-0.18896	0.229533	-0.666237	0.204238	-0.5952
ENSG00000135045	55071	C9orf40	-0.0484118	-0.0463223	-0.0550246	-0.05424	-0.0392898	-0.0419831
ENSG00000157653	257169	C9orf43	0.0158089	-0.00720924	-0.103643	-0.0569846	-0.119093	-0.0772413
ENSG00000165118	84267	C9orf64	0.18818	-0.405035	0.34342	-1.28504	0.359606	-1.55055
ENSG00000183784	157983	C9orf66	0.284758	-0.406318	0.36658	-0.656875	0.523647	-1.45582
ENSG00000238227	90120	C9orf69	0.0634142	-0.112255	-0.00219692	-0.00265608	0.0551181	-0.106218
ENSG00000147894	203228	C9orf72	-0.0462329	-0.0487085	-0.220689	-0.471737	-0.157842	-0.298077
ENSG00000136819	51759	C9orf78	-0.158131	-1.17035	0.116308	-0.67755	-0.0261501	-0.0764897
ENSG00000155621	138241	C9orf85	0.144881	-0.0633419	-0.457753	-0.339746	-0.737649	-0.847763
ENSG00000165233	84270	C9orf89	-0.102614	-0.142518	-0.00715947	-0.00629091	0.00103392	-0.00065792
ENSG00000165698	11092	C9orf9	-0.134075	-0.228743	0.0211006	-0.0220534	-0.0748098	-0.112532
ENSG00000157693	203197	C9orf91	-0.370365	-5.47997	-0.394453	-6.38304	-0.688007	-20.1848
ENSG00000063180	770	CA11	0.296963	-0.997475	-0.0513047	-0.0626456	0.236916	-0.731082
ENSG00000185015	377677	CA13	0.645432	-2.60927	0.372663	-0.845347	1.01817	-7.46599
ENSG00000118298	23632	CA14	-0.0315768	-0.0152925	0.287496	-0.265654	0.267319	-0.261636
ENSG00000174990	763	CA5A	0.393264	-0.379062	0.571255	-0.769251	0.293303	-0.266743
ENSG00000169239	11238	CA5B	0.0261508	-0.0222802	0.0703126	-0.0730168	0.158809	-0.265591
ENSG00000131686	765	CA6	-0.114136	-0.0452867	-0.456555	-0.312279	0.165296	-0.0826082
ENSG00000168748	766	CA7	-0.103716	-0.0432495	0.140644	-0.0633099	0.00546788	-0.00187626
ENSG00000178538	767	CA8	-0.0342187	-0.0469642	0.105264	-0.224193	0.319238	-1.81207
ENSG00000107159	768	CA9	-0.106024	-0.0503071	-1.29005	-2.91361	-1.39496	-3.61534
ENSG00000120159	79886	CAAP1	-0.020528	-0.0274198	0.110685	-0.279622	0.0788215	-0.182573
ENSG00000135932	51719	CAB39	-0.0861103	-0.499379	-0.0974722	-0.642986	-0.0680711	-0.378099
ENSG00000102547	81617	CAB39L	0.00496955	-0.00425953	-0.12194	-0.178081	-0.202934	-0.443034
ENSG00000099991	23523	CABIN1	0.0376006	-0.122508	-0.0821796	-0.427618	-0.0451848	-0.181909
ENSG00000134508	91768	CABLES1	0.200683	-2.68873	-0.160803	-1.74772	-0.309522	-6.93036
ENSG00000149679	81928	CABLES2	0.374612	-1.55121	0.549835	-3.50346	0.59929	-4.4544
ENSG00000157782	9478	CABP1	0.129034	-0.0463223	0.089812	-0.0315014	0.215927	-0.100676
ENSG00000175544	57010	CABP4	-0.143124	-0.0958181	0.17697	-0.134467	0.427621	-0.623506
ENSG00000160325	11094	CACFD1	0.157129	-0.716131	0.041865	-0.089477	0.168132	-0.924789
ENSG00000141837	773	CACNA1A	0.754086	-0.973853	0.703535	-0.864947	0.613258	-0.735488
ENSG00000148408	774	CACNA1B	0.754387	-0.716131	0.0871156	-0.0321272	0.538801	-0.439177
ENSG00000151067	775	CACNA1C	0.53181	-0.519467	-0.439669	-0.360558	0.274997	-0.198232
ENSG00000157388	776	CACNA1D	-0.0482223	-0.0435601	-0.255646	-0.474947	-0.533763	-2.02379
ENSG00000198216	777	CACNA1E	-0.275512	-0.131996	-0.186122	-0.0781574	0.0313652	-0.0120254
ENSG00000102001	778	CACNA1F	0.191166	-0.0766953	0.334334	-0.172272	-0.434926	-0.271946
ENSG00000006283	8913	CACNA1G	0.196784	-0.0775047	0.698367	-0.575584	0.539042	-0.400325
ENSG00000007402	9254	CACNA2D2	0.625946	-1.11996	0.546271	-0.869289	1.19696	-4.70261
ENSG00000151062	93589	CACNA2D4	0.711501	-0.778124	0.576108	-0.531134	0.69073	-0.82859
ENSG00000067191	782	CACNB1	0.0819223	-0.131527	-0.154211	-0.349977	0.122763	-0.274701
ENSG00000165995	783	CACNB2	-0.358624	-0.541036	-0.147159	-0.135351	-0.265101	-0.36646
ENSG00000167535	784	CACNB3	0.346489	-1.50932	-0.0318641	-0.0383541	0.503385	-3.55339
ENSG00000075461	27092	CACNG4	0.552007	-6.5493	0.558281	-6.86042	1.09055	-28.8611
ENSG00000075429	27091	CACNG5	0.782287	-0.686685	-0.209864	-0.0857696	0.132138	-0.0551905
ENSG00000130433	59285	CACNG6	0.628724	-1.76271	-0.285507	-0.383383	0.102511	-0.0944485
ENSG00000142408	59283	CACNG8	0.189906	-0.166781	0.105418	-0.0725966	0.402504	-0.655988
ENSG00000105298	58509	CACTIN	0.0396531	-0.0633419	0.0831386	-0.180598	-0.00156476	-0.00189121
ENSG00000151893	143384	CACUL1	-0.163125	-1.57301	-0.108735	-0.738396	-0.216255	-3.03917
ENSG00000116161	27101	CACYBP	-0.229526	-2.96179	0.411897	-10.3473	0.300659	-5.65579
ENSG00000084774	790	CAD	-0.24449	-5.52773	-0.118279	-1.30638	-0.402871	-16.2499
ENSG00000182985	23705	CADM1	-0.0893453	-0.302447	-0.367058	-4.60325	-0.519746	-9.71338
ENSG00000105767	199731	CADM4	0.45406	-1.10624	0.409145	-0.908311	0.619266	-2.30065
ENSG00000163618	8618	CADPS	0.0827594	-0.0249372	0.664802	-0.487892	0.491931	-0.318989
ENSG00000081803	93664	CADPS2	-0.0229432	-0.0688784	-0.180528	-2.14751	-0.402061	-11.3969
ENSG00000164304	285782	CAGE1	0.721529	-1.03265	0.408924	-0.362366	0.524908	-0.626813
ENSG00000104327	793	CALB1	-0.816446	-0.749543	-0.798017	-0.738891	-0.544461	-0.421129
ENSG00000175868	797	CALCB	0.453703	-0.536061	0.222426	-0.163955	0.395455	-0.470898
ENSG00000012822	57658	CALCOCO1	-0.107198	-0.395592	-0.130707	-0.578385	-0.144315	-0.762672
ENSG00000136436	10241	CALCOCO2	-0.112133	-0.571805	-0.135271	-0.83567	0.0411718	-0.133971
ENSG00000064989	10203	CALCRL	-0.263217	-4.30353	-0.361343	-8.50701	-0.861732	-50.4153
ENSG00000122786	800	CALD1	0.392171	-0.341724	0.193699	-0.117503	0.231499	-0.169859
ENSG00000185933	255022	CALHM1	0.568999	-0.306899	0.467697	-0.234182	0.964899	-0.893482
ENSG00000138172	51063	CALHM2	0.302469	-0.75637	0.0368465	-0.0353959	0.910537	-7.77088
ENSG00000198668	801	CALM1	0.178024	-1.52358	0.51286	-13.8677	0.733384	-29.5258
ENSG00000198668	801	CALM1	0.178024	-1.52358	0.51286	-13.8677	0.733384	-29.5258
ENSG00000198668	805	CALM1	0.178024	-1.52358	0.51286	-13.8677	0.733384	-29.5258
ENSG00000198668	805	CALM1	0.178024	-1.52358	0.51286	-13.8677	0.733384	-29.5258
ENSG00000143933	805	CALM2	-0.231505	-3.75816	0.17952	-2.3219	-0.0736548	-0.464307
ENSG00000160014	805	CALM3	0.160101	-1.35301	0.34433	-6.66925	0.697211	-29.831
ENSG00000160014	805	CALM3	0.160101	-1.35301	0.34433	-6.66925	0.697211	-29.831
ENSG00000160014	808	CALM3	0.160101	-1.35301	0.34433	-6.66925	0.697211	-29.831
ENSG00000160014	808	CALM3	0.160101	-1.35301	0.34433	-6.66925	0.697211	-29.831
ENSG00000178363	810	CALML3	1.48202	-14.3937	1.40068	-12.9982	2.60511	-49.6833
ENSG00000129007	91860	CALML4	0.132342	-0.132666	0.431239	-0.996025	0.342256	-0.708902
ENSG00000169885	163688	CALML6	0.0213352	-0.0105845	-0.154639	-0.102108	-0.143728	-0.10522
ENSG00000183166	83698	CALN1	-0.0573793	-0.238206	-0.206147	-2.61263	-0.244574	-3.92796
ENSG00000179218	811	CALR	-0.0409339	-0.123147	0.234106	-2.74465	-0.0346467	-0.112149
ENSG00000128595	813	CALU	-0.315722	-5.47997	-0.133463	-0.995219	-0.550208	-18.0913
ENSG00000183049	57118	CAMK1D	-0.166564	-0.79991	-0.503908	-7.35619	-0.419973	-5.39699
ENSG00000145349	817	CAMK2D	0.339666	-0.717757	-0.311501	-0.550815	0.220775	-0.37149
ENSG00000148660	818	CAMK2G	-0.0208533	-0.0260044	0.0576994	-0.0949625	0.157798	-0.497982
ENSG00000152495	814	CAMK4	0.295293	-0.206738	0.0467992	-0.0201094	0.40777	-0.398409
ENSG00000004660	84254	CAMKK1	0.344432	-1.0505	0.296114	-0.796415	0.259062	-0.685814
ENSG00000110931	10645	CAMKK2	-0.213057	-2.26557	0.00263423	-0.00537692	-0.284128	-4.41837
ENSG00000143919	79823	CAMKMT	-0.0653529	-0.10698	0.0761441	-0.13639	-0.0624781	-0.114556
ENSG00000164076	79012	CAMKV	0.324937	-0.604848	0.217245	-0.309709	0.31292	-0.640599
ENSG00000164615	819	CAMLG	-0.316893	-4.16359	-0.482122	-9.98502	-0.399517	-7.15667
ENSG00000130559	157922	CAMSAP1	-0.267294	-3.58809	-0.14732	-1.11931	-0.415524	-9.46878
ENSG00000118200	23271	CAMSAP2	0.0440052	-0.177036	0.0399077	-0.155538	0.0656086	-0.374183
ENSG00000076826	57662	CAMSAP3	0.380778	-1.22179	0.268509	-0.640488	0.629022	-3.7149
ENSG00000171735	23261	CAMTA1	0.0389053	-0.0669915	0.0799396	-0.186392	-0.0392013	-0.077708
ENSG00000108509	23125	CAMTA2	0.234799	-0.66527	0.0397253	-0.0480766	0.287612	-1.10735
ENSG00000111530	55832	CAND1	-0.123101	-1.34162	0.236563	-5.25793	0.136931	-1.85808
ENSG00000144712	23066	CAND2	0.260705	-0.168438	0.405801	-0.349524	0.73276	-1.13091
ENSG00000171302	124583	CANT1	-0.0772441	-0.216378	-0.00654749	-0.0104638	0.0607327	-0.174142
ENSG00000127022	821	CANX	-0.225535	-3.5054	-0.202284	-2.91278	-0.548288	-23.0232
ENSG00000131236	10487	CAP1	-0.198568	-2.16763	0.0733067	-0.348197	0.00538107	-0.0139771
ENSG00000112186	10486	CAP2	0.170869	-0.122728	0.0599187	-0.033591	0.530089	-0.914505
ENSG00000042493	822	CAPG	0.549211	-1.06122	-0.376544	-0.515545	0.652248	-1.66794
ENSG00000014216	823	CAPN1	0.130763	-0.477424	-0.0136074	-0.0227871	0.239796	-1.70028
ENSG00000142330	11132	CAPN10	-0.179361	-1.05145	-0.000706686	-0.00141382	-0.390844	-5.3681
ENSG00000182472	147968	CAPN12	-0.156568	-0.17607	-0.7509	-2.90567	-0.46911	-1.28067
ENSG00000214711	440854	CAPN14	-0.0848704	-0.0635614	-0.69762	-1.92448	-0.284087	-0.415409
ENSG00000103326	6650	CAPN15	-0.0611732	-0.0827765	-0.0118202	-0.0129962	-0.113037	-0.226116
ENSG00000162909	824	CAPN2	0.101335	-0.414741	-0.17465	-1.15691	0.0946483	-0.419912
ENSG00000092529	825	CAPN3	0.137978	-0.182283	-0.299282	-0.643881	-0.00798581	-0.00730742
ENSG00000149260	726	CAPN5	-0.322126	-0.176749	0.815736	-0.92927	0.486305	-0.398577
ENSG00000131375	23473	CAPN7	-0.168467	-1.87175	0.0296306	-0.1005	-0.0846012	-0.568909
ENSG00000126247	826	CAPNS1	0.117212	-0.562072	0.0543915	-0.165052	0.0967906	-0.45713
ENSG00000256812	84290	CAPNS2	-0.242793	-0.598703	-1.76197	-26.8849	-2.381	-44.4615
ENSG00000135387	4076	CAPRIN1	-0.166734	-1.59717	-0.0176398	-0.0481226	-0.157548	-1.59935
ENSG00000110888	65981	CAPRIN2	0.337615	-1.38372	0.292992	-1.05155	0.630627	-5.48331
ENSG00000105519	828	CAPS	-0.101862	-0.235202	-0.5316	-5.24503	-0.317623	-2.04017
ENSG00000180881	84698	CAPS2	0.0590994	-0.0507772	-0.0471851	-0.0396825	-0.0107174	-0.00873555
ENSG00000116489	829	CAPZA1	-0.116899	-0.690083	0.0515227	-0.181755	-0.0350071	-0.116464
ENSG00000198898	830	CAPZA2	-0.128806	-0.617339	0.0819241	-0.296584	0.0539401	-0.170803
ENSG00000077549	832	CAPZB	-0.0510925	-0.152155	0.0724706	-0.268608	0.107574	-0.575211
ENSG00000100065	29775	CARD10	0.386445	-1.94185	0.130921	-0.266706	0.544069	-4.29296
ENSG00000198286	84433	CARD11	0.115735	-0.211188	-0.561887	-4.07084	-0.373423	-1.92878
ENSG00000141527	79092	CARD14	-0.117297	-0.0642918	-0.486979	-0.533548	0.0387378	-0.0211005
ENSG00000204397	114769	CARD16	0.0627692	-0.0655218	-0.124034	-0.168404	0.329342	-1.01039
ENSG00000255221	440068	CARD17	1.43698	-2.78874	0.308247	-0.162369	0.994018	-1.43333
ENSG00000132357	84674	CARD6	0.23714	-0.856943	-0.059773	-0.0931833	0.352658	-2.08551
ENSG00000105483	22900	CARD8	-0.158995	-0.430833	0.0327805	-0.0466566	0.245224	-1.13531
ENSG00000187796	64170	CARD9	0.378677	-0.63966	0.164342	-0.160014	0.615407	-1.86947
ENSG00000138380	79800	CARF	0.0451986	-0.0420735	-0.319867	-0.754799	-0.0129018	-0.0122483
ENSG00000153048	23589	CARHSP1	-0.0408708	-0.122506	0.0956758	-0.48456	0.0705676	-0.317799
ENSG00000213995	55739	CARKD	-0.0588152	-0.0990462	0.0750521	-0.142645	-0.067046	-0.134657
ENSG00000142453	10498	CARM1	-0.25076	-2.06638	-0.0695561	-0.212267	-0.266516	-2.57762
ENSG00000156017	138199	CARNMT1	-0.300736	-3.78899	-0.0472484	-0.140471	-0.35524	-5.73218
ENSG00000172508	57571	CARNS1	0.33429	-1.21069	-0.146162	-0.275802	0.25357	-0.799772
ENSG00000110619	833	CARS	-0.398032	-7.63476	-0.603817	-18.3671	-0.673609	-23.382
ENSG00000134905	79587	CARS2	-0.130238	-0.502151	0.10163	-0.345374	0.0714472	-0.215927
ENSG00000204682	399726	CASC10	0.202533	-0.0922528	-0.0555733	-0.0198739	0.050211	-0.0204969
ENSG00000108349	22794	CASC3	-0.0796565	-0.520539	0.0377046	-0.160014	-0.0473874	-0.251263
ENSG00000166734	113201	CASC4	-0.107313	-0.624477	-0.0223799	-0.0598098	-0.0188172	-0.0553574
ENSG00000137812	57082	CASC5	-0.322956	-4.37567	0.286846	-3.65171	0.171814	-1.4064
ENSG00000127995	64921	CASD1	0.0555098	-0.157315	0.125611	-0.612949	0.161003	-1.07333
ENSG00000147044	8573	CASK	-0.230028	-0.8693	-0.121415	-0.292322	-0.0781855	-0.164778
ENSG00000167971	57524	CASKIN1	0.464688	-0.654399	0.308586	-0.323137	0.457625	-0.719487
ENSG00000177303	57513	CASKIN2	0.429298	-1.4624	0.0345724	-0.0322921	0.429089	-1.62289
ENSG00000137752	834	CASP1	0.0409134	-0.0733328	-0.528406	-6.22052	-0.0828455	-0.222788
ENSG00000003400	843	CASP10	-0.0784917	-0.643189	-0.46841	-23.522	-0.352346	-13.7128
ENSG00000105141	23581	CASP14	0.406618	-0.206701	0.267583	-0.11419	0.274562	-0.132765
ENSG00000228146	NA	CASP16P	-0.220182	-0.172538	-0.344532	-0.349368	0.402164	-0.549633
ENSG00000106144	835	CASP2	0.00194339	-0.00362619	0.0858379	-0.391516	0.0760962	-0.350647
ENSG00000164305	836	CASP3	-0.221853	-2.30574	-0.10336	-0.542404	-0.303684	-4.72677
ENSG00000196954	837	CASP4	-0.0546429	-0.148656	-0.479582	-8.17878	-0.315262	-3.73599
ENSG00000138794	839	CASP6	0.000787488	-0.00102216	0.18827	-0.627454	0.412568	-3.20501
ENSG00000165806	840	CASP7	-0.20868	-1.74911	0.00286669	-0.00531635	-0.23392	-2.40364
ENSG00000064012	841	CASP8	-0.174253	-2.0081	0.166209	-1.91035	-0.0159699	-0.0523702
ENSG00000118412	9994	CASP8AP2	-0.0698557	-0.296969	0.128026	-0.902502	0.0993203	-0.623405
ENSG00000132906	842	CASP9	-0.00274976	-0.00313078	-0.10136	-0.234376	-0.0516101	-0.0981478
ENSG00000087589	57091	CASS4	-0.0792634	-0.0248418	-0.16151	-0.0605991	0.173267	-0.0762065
ENSG00000153113	831	CAST	-0.0704931	-0.392134	-0.108962	-0.891569	-0.0639721	-0.378215
ENSG00000130940	54897	CASZ1	1.5947	-5.40019	0.177398	-0.0954323	1.60213	-5.87027
ENSG00000121691	847	CAT	-0.0561118	-0.193764	0.0975173	-0.49817	0.0126999	-0.0334144
ENSG00000158428	375307	CATIP	-0.0708711	-0.0286207	-0.0563371	-0.0239512	0.070892	-0.0353182
ENSG00000175294	117144	CATSPER1	-0.122737	-0.0502953	0.340954	-0.21231	0.122886	-0.0584544
ENSG00000166762	117155	CATSPER2	-0.0841931	-0.058042	-0.0797928	-0.0550148	-0.00880408	-0.00582983
ENSG00000133962	79820	CATSPERB	0.215569	-0.125794	-0.0107335	-0.00430455	-0.0614457	-0.0303816
ENSG00000099338	57828	CATSPERG	-0.161045	-0.166705	-0.106209	-0.0922059	0.13171	-0.14569
ENSG00000105974	857	CAV1	-0.245736	-1.66771	-0.248611	-1.76464	-0.645176	-12.7104
ENSG00000105971	858	CAV2	0.405003	-1.60666	0.0866765	-0.115223	0.786962	-6.88504
ENSG00000099625	255057	CBARP	0.124232	-0.0633419	0.159311	-0.0893116	0.125169	-0.0740504
ENSG00000078699	9139	CBFA2T2	-0.0586865	-0.183592	0.0823442	-0.32386	0.123355	-0.727155
ENSG00000129993	863	CBFA2T3	-0.139687	-0.143273	-0.147844	-0.156769	-0.029242	-0.0239128
ENSG00000067955	865	CBFB	-0.231051	-2.07313	0.0932443	-0.389272	-0.051236	-0.167333
ENSG00000110395	867	CBL	-0.127739	-0.730373	-0.251707	-2.83541	-0.171255	-1.44144
ENSG00000114423	868	CBLB	0.203365	-0.53481	-0.438092	-2.17514	-0.145757	-0.328617
ENSG00000105879	79872	CBLL1	-0.0887113	-0.341485	-0.173885	-1.19535	-0.130263	-0.76103
ENSG00000102924	869	CBLN1	0.456009	-0.246268	-0.340661	-0.156965	0.631246	-0.484634
ENSG00000139899	643866	CBLN3	0.329327	-0.681605	-0.46423	-1.11051	0.180819	-0.269959
ENSG00000159228	873	CBR1	-0.0340606	-0.0561075	0.250679	-1.40229	0.391038	-3.68318
ENSG00000159231	874	CBR3	-0.0233132	-0.0262438	0.444195	-2.73057	0.223725	-0.770817
ENSG00000145439	84869	CBR4	-0.0627316	-0.158358	-0.118317	-0.43793	-0.0816612	-0.265755
ENSG00000160200	875	CBS	-0.3877	-5.68556	-0.543356	-11.7682	-0.990878	-40.5329
ENSG00000274276	875	CBSL	-0.214711	-0.453823	-0.53091	-2.60502	-1.01607	-9.81719
ENSG00000274276	875	CBSL	-0.214711	-0.453823	-0.53091	-2.60502	-1.01607	-9.81719
ENSG00000274276	102724560	CBSL	-0.214711	-0.453823	-0.53091	-2.60502	-1.01607	-9.81719
ENSG00000274276	102724560	CBSL	-0.214711	-0.453823	-0.53091	-2.60502	-1.01607	-9.81719
ENSG00000172785	55871	CBWD1	0.000599032	-0.0017008	0.137169	-1.7972	-0.149251	-2.23349
ENSG00000172785	55871	CBWD1	0.000599032	-0.0017008	0.137169	-1.7972	-0.149251	-2.23349
ENSG00000172785	150472	CBWD1	0.000599032	-0.0017008	0.137169	-1.7972	-0.149251	-2.23349
ENSG00000172785	150472	CBWD1	0.000599032	-0.0017008	0.137169	-1.7972	-0.149251	-2.23349
ENSG00000136682	150472	CBWD2	0.0243457	-0.0522913	0.225102	-1.95039	0.0975861	-0.4413
ENSG00000196873	55871	CBWD3	-0.038102	-0.101959	0.0705218	-0.260972	-0.0807515	-0.351991
ENSG00000196873	55871	CBWD3	-0.038102	-0.101959	0.0705218	-0.260972	-0.0807515	-0.351991
ENSG00000196873	55871	CBWD3	-0.038102	-0.101959	0.0705218	-0.260972	-0.0807515	-0.351991
ENSG00000196873	55871	CBWD3	-0.038102	-0.101959	0.0705218	-0.260972	-0.0807515	-0.351991
ENSG00000196873	150472	CBWD3	-0.038102	-0.101959	0.0705218	-0.260972	-0.0807515	-0.351991
ENSG00000196873	150472	CBWD3	-0.038102	-0.101959	0.0705218	-0.260972	-0.0807515	-0.351991
ENSG00000196873	150472	CBWD3	-0.038102	-0.101959	0.0705218	-0.260972	-0.0807515	-0.351991
ENSG00000196873	150472	CBWD3	-0.038102	-0.101959	0.0705218	-0.260972	-0.0807515	-0.351991
ENSG00000196873	220869	CBWD3	-0.038102	-0.101959	0.0705218	-0.260972	-0.0807515	-0.351991
ENSG00000196873	220869	CBWD3	-0.038102	-0.101959	0.0705218	-0.260972	-0.0807515	-0.351991
ENSG00000196873	220869	CBWD3	-0.038102	-0.101959	0.0705218	-0.260972	-0.0807515	-0.351991
ENSG00000196873	220869	CBWD3	-0.038102	-0.101959	0.0705218	-0.260972	-0.0807515	-0.351991
ENSG00000196873	445571	CBWD3	-0.038102	-0.101959	0.0705218	-0.260972	-0.0807515	-0.351991
ENSG00000196873	445571	CBWD3	-0.038102	-0.101959	0.0705218	-0.260972	-0.0807515	-0.351991
ENSG00000196873	445571	CBWD3	-0.038102	-0.101959	0.0705218	-0.260972	-0.0807515	-0.351991
ENSG00000196873	445571	CBWD3	-0.038102	-0.101959	0.0705218	-0.260972	-0.0807515	-0.351991
ENSG00000147996	55871	CBWD5	-0.137283	-0.713567	0.185649	-1.34832	0.0319591	-0.0857164
ENSG00000147996	55871	CBWD5	-0.137283	-0.713567	0.185649	-1.34832	0.0319591	-0.0857164
ENSG00000147996	220869	CBWD5	-0.137283	-0.713567	0.185649	-1.34832	0.0319591	-0.0857164
ENSG00000147996	220869	CBWD5	-0.137283	-0.713567	0.185649	-1.34832	0.0319591	-0.0857164
[truncated: 13,571 more rows]

## Sheet: 4 pathways down
originSystem	unique_id	enrichmentScore	setName	commonGenes
Molecular_Signatures_Database	msigdb##TIEN_INTESTINE_PROBIOTICS_24HR_DN	26.84	C2-TIEN_INTESTINE_PROBIOTICS_24HR_DN	SLC7A1; AARS; INHBE; EEF2; WDR45; WARS; SARS; CEBPG; RACK1; TRIB3; C6orf48; MBNL2; ZNF277; MTHFD2; SLC43A1; EIF4B; ASNS; GARS; FNDC3A; TMED2; TMEM39A; SERP1; VEGFA; SEC63; RPL13A; CEP57; RPL3; SLC1A4; SLC1A5; HERPUD1; RPL5; PCK2; SLC3A2; EEF1A1; HSPA13 (35 out of 214 genes)
Molecular_Signatures_Database	msigdb##KRIGE_RESPONSE_TO_TOSEDOSTAT_24HR_UP	25.99	C2-KRIGE_RESPONSE_TO_TOSEDOSTAT_24HR_UP	KIF21B; CDK17; SLC7A1; AARS; PSAT1; WDR45; LETMD1; CCPG1; SARS; CSGALNACT2; MIA2; WARS; ZNF33B; TRIB3; TIMP2; C6orf48; MBNL2; STC2; NFE2L1; ZNF277; MARS; MTHFD2; KLF9; KIZ; UGGT1; ASNS; GARS; ASS1; TMEM268; CARS; CD48; ETV5; SHMT2; GAS7; ISL2; RIOK3; CLIC4; SESN2; CTH; CCNB1IP1; VEGFA; EDEM1; GPT2; RFX3; SLC7A11; CBS; SLC1A4; SH3RF3; PCK2; PHGDH; PLEKHA8; CHAC1; SLC3A2; EEF1A1; HSPA13 (55 out of …
Molecular_Signatures_Database	msigdb##PENG_LEUCINE_DEPRIVATION_UP	24.93	C2-PENG_LEUCINE_DEPRIVATION_UP	KIF21B; SLC7A1; AARS; ATP8A1; MIA2; SARS; WARS; NFE2L1; MTHFD2; MARS; CYTH1; SLC43A1; ASNS; GARS; EIF4EBP1; ZMYND8; ASS1; CARS; PYCR1; SHMT2; CLIC4; ATF4; RNF187; SLC1A4; SLC1A5; PCK2; PHGDH; SLC3A2; XPOT (29 out of 142 genes)
Molecular_Signatures_Database	msigdb##KRIGE_RESPONSE_TO_TOSEDOSTAT_6HR_UP	24.68	C2-KRIGE_RESPONSE_TO_TOSEDOSTAT_6HR_UP	KIF21B; ERGIC1; CDK17; SLC7A1; AARS; PSAT1; WDR45; LETMD1; CCPG1; SARS; CSGALNACT2; MIA2; WARS; ZNF33B; TRIB3; C6orf48; MBNL2; STC2; NFE2L1; ZNF277; MARS; MTHFD2; KLF9; KIZ; UGGT1; LPL; ASNS; GARS; ASS1; TMEM268; HIST1H1C; CARS; CD48; ETV5; SHMT2; DNAJC12; GAS7; ISL2; RIOK3; CLIC4; SESN2; CTH; CCNB1IP1; VEGFA; EDEM1; GPT2; RFX3; SLC7A11; CBS; SLC1A4; RPL5; SH3RF3; PCK2; PHGDH; PLEKHA8; CHAC1; SLC…
Molecular_Signatures_Database	msigdb##BLUM_RESPONSE_TO_SALIRASIB_UP	24.15	C2-BLUM_RESPONSE_TO_SALIRASIB_UP	FOXO3; VIM; EPRS; AARS; PSAT1; EEF2; ELL2; WARS; SARS; CEBPG; TRIB3; C6orf48; STC2; MTHFD2; MARS; ASNS; GARS; EIF4EBP1; CARS; SHMT2; RIOK3; CTH; ATF4; SSR3; CCNB1IP1; SERP1; SEC63; CBS; SLC33A1; SLC1A5; TARS; PHGDH; XPOT; HSPA13 (34 out of 245 genes)
Molecular_Signatures_Database	msigdb##HELLER_SILENCED_BY_METHYLATION_DN	20.09	C2-HELLER_SILENCED_BY_METHYLATION_DN	MYC; PSAT1; INHBE; CCPG1; WARS; MIA2; TRIB3; MARS; RPS6KA2; ASNS; EIF4EBP1; SHMT2; CTH; ATF4; TNFRSF17; SLC7A11; CBS; SLC1A4; UFM1; PHGDH; CHAC1; SLC3A2; HSPA13 (23 out of 105 genes)
Molecular_Signatures_Database	msigdb##HELLER_HDAC_TARGETS_SILENCED_BY_METHYLATION_DN	18.97	C2-HELLER_HDAC_TARGETS_SILENCED_BY_METHYLATION_DN	MYC; SLC38A1; UBE2J1; PSAT1; LONP1; INHBE; CCPG1; CEBPG; TRIB3; ST3GAL6; CHST15; NUAK1; C6orf48; NFE2L1; KIZ; ZMYND8; CD48; SHMT2; IRF4; FNDC3A; BCL2; ATF4; TNFRSF17; FKBP11; SLC7A11; CBS; SLC1A4; HERPUD1; CHAC1; SLC3A2; VEGFA (31 out of 281 genes)
Molecular_Signatures_Database	msigdb##KRIGE_AMINO_ACID_DEPRIVATION	18.83	C2-KRIGE_AMINO_ACID_DEPRIVATION	TRIB3; CARS; STC2; SLC7A11; CBS; MARS; PSAT1; CTH; SESN2; SARS; CHAC1; ASNS; WARS; VEGFA; ASS1 (15 out of 29 genes)
Molecular_Signatures_Database	msigdb##GARY_CD5_TARGETS_UP	17.15	C2-GARY_CD5_TARGETS_UP	KIF21B; IRF2BP2; SLC7A1; AARS; PSAT1; INHBE; LETMD1; WARS; SARS; CEBPG; TRIO; NFE2L1; ZNF277; MARS; SLC43A1; ASNS; GARS; CARS; CD48; SHMT2; SESN2; BCL2; CTH; ATF4; ZNF581; CCNB1IP1; RPL13A; SLC7A11; CBS; SLC1A4; SLC1A5; TARS; PCK2; PHGDH; SLC3A2; VEGFA (36 out of 473 genes)
Molecular_Signatures_Database	msigdb##ZHAN_MULTIPLE_MYELOMA_CD1_VS_CD2_UP	17.15	C2-ZHAN_MULTIPLE_MYELOMA_CD1_VS_CD2_UP	EIF4EBP1; TRIB3; GPT2; STOM; KIF21B; STC2; DNAJC12; SLC7A11; MTHFD2; INHBE; PCK2; SESN2; PHGDH; ASNS; WARS; MIA2; CEBPG; ASS1 (18 out of 66 genes)
NCBI_BioSystems	biosystem##167190	7.93	Protein processing in endoplasmic reticulum	ERN1; SEC61A1; UBE2J1; EDEM3; DNAJC3; HERPUD1; BCL2; ATF4; UGGT1; STT3A; DERL3; MAN1A1; SEC63; SSR3; LMAN1; EDEM1 (16 out of 166 genes)
NCBI_BioSystems	biosystem##167325	7.91	Protein processing in endoplasmic reticulum	ERN1; SEC61A1; UBE2J1; EDEM3; DNAJC3; HERPUD1; BCL2; ATF4; UGGT1; STT3A; DERL3; MAN1A1; SEC63; SSR3; LMAN1; EDEM1 (16 out of 167 genes)
NCBI_BioSystems	biosystem##1269710	7.09	Cytosolic tRNA aminoacylation	CARS; EPRS; MARS; AARS; TARS; SARS; GARS; WARS (8 out of 26 genes)
GO_Biological_Process	go_process##GO:0006418	6.06	tRNA aminoacylation for protein translation	CARS; EPRS; MARS; AARS; TARS; SARS; GARS; WARS (8 out of 35 genes)
NCBI_BioSystems	biosystem##468360	5.82	Aminoacyl-tRNA biosynthesis, eukaryotes	CARS; EPRS; MARS; AARS; TARS; SARS; GARS; WARS (8 out of 38 genes)
NCBI_BioSystems	biosystem##1458187	5.34	Photodynamic therapy-induced unfolded protein response	ERN1; TRIB3; DNAJC3; ATF4; ASNS; WARS; EDEM1 (7 out of 29 genes)
NCBI_BioSystems	biosystem##1269709	5.27	tRNA Aminoacylation	CARS; EPRS; MARS; AARS; TARS; SARS; GARS; WARS (8 out of 45 genes)
NCBI_BioSystems	biosystem##920958	5.07	Trans-sulfuration and one carbon metabolism	SHMT2; CBS; MTHFD2; MTHFD1L; PSAT1; CTH; PHGDH (7 out of 32 genes)
InterPRO	interpro##IPR000738	4.84	WHEP-TRS domain	GARS; EPRS; WARS; MARS (4 out of 5 genes)
GO_Biological_Process	go_process##GO:0006865	4.82	amino acid transport	SLC38A1; SLC7A11; SLC7A1; SLC1A4; SLC1A5; SLC43A1; SLC3A2 (7 out of 35 genes)
NCBI_BioSystems	biosystem##83030	4.28	Aminoacyl-tRNA biosynthesis	CARS; EPRS; MARS; AARS; TARS; SARS; GARS; WARS (8 out of 63 genes)
InterPRO	interpro##IPR009068	4.15	S15/NS1, RNA-binding	GARS; EPRS; WARS; MARS (4 out of 7 genes)
NCBI_BioSystems	biosystem##1268677	4.07	Metabolism of proteins	MYC; HIST1H3F; EDEM3; INHBE; EEF2; HIST1H2BH; MAN1A1; DPH5; MIA2; LMAN1; ERN1; ST3GAL6; MCFD2; UGGT1; EIF4B; HIST3H2BB; ASNS; EIF4EBP1; EIF3E; RAB3D; SEC11C; TMED2; ATF4; SSR3; THSD7B; SERP1; EDEM1; SEC63; RPL13A; SEC61A1; GALNT18; RPL3; DNAJC3; HERPUD1; RPL5; STT3A; EEF1A1; SMAD7; B4GALT3 (39 out of 1628 genes)
NCBI_BioSystems	biosystem##1268756	4.06	Unfolded Protein Response (UPR)	ERN1; SEC61A1; DNAJC3; HERPUD1; ATF4; ASNS; SEC63; SERP1; EDEM1 (9 out of 93 genes)
GO_Biological_Process	go_process##GO:0034976	4.03	response to endoplasmic reticulum stress	ERN1; TRIB3; PDIA2; HERPUD1; UFM1; EEF2; ATF4; CREB3L2 (8 out of 69 genes)
GO_Cellular_Component	go_component##GO:0016020	4.02	membrane	PRKD3; FOXO3; ERGIC1; HIST1H3F; SLC6A9; EPRS; EDEM3; SLC7A1; AARS; LONP1; EEF2; STOM; MAN1A1; ATP8A1; MIA2; CSGALNACT2; LMAN1; P2RX7; SLC3A2; MARS; MTHFD1L; SH2D3C; EIF3E; NAP1L1; CD48; IRF4; MGLL; FNDC3A; BCL2; SEC63; RPL13A; FKBP11; SEC61A1; DNAJC3; SLC1A4; SLC1A5; HERPUD1; RPL5; SLC33A1; STT3A; ADD3; EEF1A1; VEGFA (43 out of 1904 genes)
InterPRO	interpro##IPR002314	3.9	Aminoacyl-tRNA synthetase, class II (G/ P/ S/T)	TARS; EPRS; SARS; GARS (4 out of 8 genes)
GO_Biological_Process	go_process##GO:0034599	3.4	cellular response to oxidative stress	FOXO3; ETV5; PYROXD1; PYCR1; NFE2L1; LONP1; SESN2 (7 out of 61 genes)
GO_Biological_Process	go_process##GO:0030968	3.32	endoplasmic reticulum unfolded protein response	STC2; EDEM3; CTH; DERL3; CREB3L2; SERP1 (6 out of 41 genes)
InterPRO	interpro##IPR014729	3.27	Rossmann-like alpha/beta/alpha sandwich fold	CARS; EPRS; MARS; ASNS; WARS; ASS1 (6 out of 42 genes)
GO_Biological_Process	go_process##GO:0018279	3.22	protein N-linked glycosylation via asparagine	ST3GAL6; STT3A; UBE2J1; MCFD2; DERL3; LMAN1 (6 out of 43 genes)
GO_Molecular_Function	go_function##GO:0015175	3.2	neutral amino acid transmembrane transporter activity	SLC3A2; SLC38A1; SLC43A1; SLC1A5 (4 out of 12 genes)
GO_Molecular_Function	go_function##GO:0005515	3.17	protein binding	MYC; DOK6; CDK17; EPRS; CCPG1; CEBPG; ERN1; TP53INP1; TRIO; PYROXD1; INPP4A; KIZ; AZGP1; CYTH1; RPS6KA2; UGGT1; PABPC4; ZMYND8; EIF3E; NAP1L1; PAIP2B; ETV5; RIOK3; IRF4; BCL2; ACVR2B; SERP1; RNF187; ADARB1; JAKMIP2; SLC7A11; STT3A; GOLGA8G; HSPA13; PRDM1; BLK; PRKD3; SLC38A1; CCDC112; LONP1; SINHCAF; ATP8A1; MIA2; CSGALNACT2; RACK1; KCNQ5; RNF125; NUAK1; NFE2L1; DERL3; FER; PYCR1; PDIA2; TMED2; F…
GO_Biological_Process	go_process##GO:0070059	2.81	intrinsic apoptotic signaling pathway in response to endoplasmic reticulum stress	ERN1; TRIB3; ATF4; BCL2; CHAC1 (5 out of 31 genes)
GO_Biological_Process	go_process##GO:0006564	2.68	L-serine biosynthetic process	SHMT2; PSAT1; PHGDH (3 out of 6 genes)
InterPRO	interpro##IPR006195	2.65	Aminoacyl-tRNA synthetase, class II	TARS; EPRS; SARS; GARS (4 out of 17 genes)
GO_Biological_Process	go_process##GO:0036498	2.58	IRE1-mediated unfolded protein response	ERN1; SEC61A1; EDEM1; DNAJC3; SERP1; SEC63 (6 out of 58 genes)
GO_Molecular_Function	go_function##GO:0008097	2.5	5S rRNA binding	RPL3; RPL5; EEF2 (3 out of 7 genes)
InterPRO	interpro##IPR036026	2.5	Seven-hairpin glycosidases	MAN1A1; EDEM3; EDEM1 (3 out of 7 genes)
GO_Cellular_Component	go_component##GO:0000139	2.48	Golgi membrane	ST3GAL6; CHST15; SLC50A1; ERGIC1; GALNT18; MCFD2; B4GALT3; SLC33A1; FNDC3A; TMED2; CYTH1; LMAN1; PLEKHA8; MAN1A1; ATP8A1; RNF125; CSGALNACT2; EDEM1 (18 out of 590 genes)
GO_Biological_Process	go_process##GO:0030336	2.42	negative regulation of cell migration	TP53INP1; ADARB1; CLIC4; BCL2; SINHCAF; SMAD7; ZMYND8 (7 out of 93 genes)
GO_Cellular_Component	go_component##GO:0005829	2.39	cytosol	MYC; PRKD3; DOK6; FOXO3; VIM; EPRS; AARS; LONP1; PSAT1; PPP2R2A; EEF2; STOM; MAN1A1; HIST1H2BH; DPH5; SARS; WARS; RACK1; TP53INP1; TRIB3; TRIO; SLC3A2; NFE2L1; MARS; MTHFD2; INPP4A; KLF9; CYTH1; BACH2; RPS6KA2; EIF4B; HIST3H2BB; GARS; PABPC4; ASNS; EIF4EBP1; ASS1; EIF3E; FER; CARS; RIOK3; CLIC4; IRF4; MGLL; FNDC3A; XPOT; FGF13; SESN2; BCL2; HID1; CTH; FBXO32; SPATS2; SERP1; CCDC6; SEC63; RPL13A; …
GO_Cellular_Component	go_component##GO:0005737	2.39	cytoplasm	FOXO3; VIM; CDK17; UBE2J1; EPRS; IRF2BP2; AARS; PSAT1; EEF2; IGBP1; SARS; WARS; RACK1; ERN1; NUAK1; EEF1A1; P2RX7; MBNL2; NFE2L1; MARS; INTS13; INPP4A; KIZ; CYTH1; RPS6KA2; PABPC4; GARS; SH2D3C; ZMYND8; EIF3E; ASS1; PAIP2B; FER; CARS; TENM1; SHMT2; GAS7; CLIC4; XPOT; FGF9; FGF13; SESN2; BCL2; DRAM2; HID1; CTH; TNFAIP8; ATF4; FBXO32; ACVR2B; RPL13A; RNF187; FKBP11; CDH2; RPL3; CBS; DNAJC3; RPL5; T…
GO_Molecular_Function	go_function##GO:0004571	2.36	mannosyl-oligosaccharide 1,2-alpha-mannosidase activity	MAN1A1; EDEM3; EDEM1 (3 out of 8 genes)
GO_Molecular_Function	go_function##GO:0015171	2.31	amino acid transmembrane transporter activity	SLC38A1; SLC1A4; SLC7A1; SLC1A5; SLC43A1 (5 out of 42 genes)
InterPRO	interpro##IPR004154	2.23	Anticodon-binding	TARS; EPRS; GARS (3 out of 9 genes)
GO_Molecular_Function	go_function##GO:0005524	2.17	ATP binding	BLK; PRKD3; KIF21B; CDK17; UBE2J1; EPRS; AARS; LONP1; ATP8A1; SARS; WARS; FBH1; ERN1; TRIB3; NUAK1; TRIO; P2RX7; MARS; MTHFD1L; RPS6KA2; ASNS; GARS; ASS1; FER; CARS; RIOK3; ACSM5; ACVR2B; ATP8B2; TARS; HSPA13 (31 out of 1475 genes)
GO_Cellular_Component	go_component##GO:1990630	2.16	IRE1-RACK1-PP2A complex	ERN1; RACK1 (2 out of 2 genes)
GO_Molecular_Function	go_function##GO:0000049	2.06	tRNA binding	CARS; MARS; AARS; EEF1A1; XPOT (5 out of 49 genes)
InterPRO	interpro##IPR009000	1.98	Translation protein, beta-barrel domain superfamily	AARS; RPL3; EEF2; EEF1A1 (4 out of 28 genes)
GO_Cellular_Component	go_component##GO:0005783	1.97	endoplasmic reticulum	EDEM3; MAN1A1; ATP8A1; ERN1; STC2; UGGT1; TENM1; PDIA2; TMED2; BCL2; GRIN2A; CALCRL; SERP1; SEC63; EDEM1; DNAJC3; HERPUD1; UFM1; STOM; CREB3L2; HSPA13 (21 out of 852 genes)
InterPRO	interpro##IPR004827	1.91	Basic-leucine zipper domain	NFE2L1; ATF4; BACH2; CREB3L2; CEBPG (5 out of 54 genes)
GO_Cellular_Component	go_component##GO:1990037	1.8	Lewy body core	ATF4; HERPUD1 (2 out of 3 genes)
InterPRO	interpro##IPR036621	1.76	Anticodon-binding domain superfamily	TARS; EPRS; GARS (3 out of 14 genes)
GO_Cellular_Component	go_component##GO:0005789	1.64	endoplasmic reticulum membrane	ERGIC1; UBE2J1; MIA2; LMAN1; ERN1; NFE2L1; MCFD2; SEC11C; MGLL; TMED2; BCL2; SSR3; SERP1; SEC63; SEC61A1; HERPUD1; ATP8B2; SLC33A1; STT3A; CREB3L2 (20 out of 854 genes)
GO_Cellular_Component	go_component##GO:0005793	1.64	endoplasmic reticulum-Golgi intermediate compartment	ERGIC1; TMED2; UGGT1; MAN1A1; LMAN1 (5 out of 64 genes)
GO_Cellular_Component	go_component##GO:0097452	1.58	GAIT complex	RPL13A; EPRS (2 out of 4 genes)
GO_Molecular_Function	go_function##GO:0016597	1.45	amino acid binding	AARS; SHMT2; ASS1 (3 out of 19 genes)
GO_Molecular_Function	go_function##GO:0043022	1.32	ribosome binding	EEF2; LETMD1; SEC61A1; RACK1 (4 out of 48 genes)
